# Supplementary material for: Capacity analysis of short-distance continuous diversion areas on mountainous urban expressways
Source: PLoS One. 2024 Oct 9;19(10):e0306881. doi: 10.1371/journal.pone.0306881 (PMC11463751; doi:10.1371/journal.pone.0306881)
Supplement: S1 File — (XLSX) [file pone.0306881.s001.xlsx]

## Sheet: Vehicle track data
Video	current frame	ith vehicle	X in the upper left corner	Upper left Y	rectangular width	rectangular height	Centre coordinates X	Centre coordinate Y	FPS	x distance	y distance	total distance	X-speed	Y-speed	speed	speed angle	Distance from exit 1	Distance from exit 2	Distance to front	Y	ramp
1	1745	1	1704	829	37	24	1722.5	841	1.24224	17	5	17.72	18.5116	5.44458	19.2957	-16.3923	24.071	24.071	0	830.194	2
1	1745	2	1613	800	40	26	1633	813	1.24224	19	5	19.6469	20.6894	5.44458	21.3938	-14.7455	37.3932	37.3932	7.72087	804.203	2
1	1745	3	1529	777	43	24	1550.5	789	1.24224	21	6	21.8403	22.8672	6.5335	23.7823	-15.9479	49.6558	49.6558	6.20698	780.245	2
1	1745	4	1447	750	34	26	1464	763	1.24224	22	6	22.8035	23.9562	6.5335	24.8311	-15.2573	63.4323	63.4323	7.2667	755.126	2
1	1745	5	1382	728	38	24	1401	740	1.24224	18	3	18.2483	19.6005	3.26675	19.8709	-9.46198	72.667	72.667	4.08752	736.83	2
1	1745	6	1326	721	38	25	1345	733.5	1.24224	16	3	16.2788	17.4227	3.26675	17.7263	-10.6197	81.1449	81.1449	2.72501	720.568	2
1	1745	7	1245	703	41	25	1265.5	715.5	1.24224	11	1	11.0454	11.9781	1.08892	12.0275	-5.19363	92.9532	92.9532	6.05559	697.481	2
1	1745	8	1152	690	40	23	1172	701.5	1.24224	7	-1	7.07107	7.62242	-1.08892	7.6998	8.12948	107.184	107.184	8.02365	670.329	2
1	1745	9	1100	689	35	23	1117.5	700.5	1.24224	7	-1	7.07107	7.62242	-1.08892	7.6998	8.12948	115.813	115.813	2.57362	654.502	2
1	1745	10	1057	683	36	20	1075	693	1.24224	3	-1	3.16228	3.26675	-1.08892	3.44346	18.4387	122.171	122.171	1.05973	642.16	2
1	1745	11	972	686	40	20	992	696	1.24224	8	-1	8.06226	8.71133	-1.08892	8.77913	7.12426	134.434	134.434	6.81253	618.057	2
1	1745	12	857	685	35	18	874.5	694	1.24224	12	-1	12.0416	13.067	-1.08892	13.1123	4.76287	152.601	152.601	12.1112	583.935	2
1	1745	13	779	685	35	17	796.5	693.5	1.24224	10	-1	10.0499	10.8892	-1.08892	10.9435	5.70978	164.409	164.409	6.50976	561.284	2
1	1745	14	679	686	44	20	701	696	1.24224	13	-1	13.0384	14.1559	-1.08892	14.1977	4.39796	178.186	178.186	8.47782	533.55	2
1	1745	15	597	683	37	20	615.5	693	1.24224	10	-1	10.0499	10.8892	-1.08892	10.9435	5.70978	191.659	191.659	6.81253	508.721	2
1	1745	16	514	681	37	23	532.5	692.5	1.24224	9	-1	9.05539	9.80025	-1.08892	9.86056	6.33939	204.225	204.225	6.96392	484.618	2
1	1745	17	445	683	42	21	466	693.5	1.24224	3	-1	3.16228	3.26675	-1.08892	3.44346	18.4387	213.914	213.914	4.08752	465.306	2
1	1745	18	385	685	41	19	405.5	694.5	1.24224	1	-1	1.41421	1.08892	-1.08892	1.53996	44.9905	223.148	223.148	2.8764	447.737	2
1	1745	19	336	684	36	23	354	695.5	1.24224	0	-1	1	0	-1.08892	1.08892	90	231.323	231.323	1.96807	432.782	2
1	1745	20	294	680	37	21	312.5	690.5	1.24224	-1	-1	1.41421	-1.08892	-1.08892	1.53996	135.01	237.53	237.53	0.756948	420.73	2
1	1745	21	252	675	39	22	271.5	686	1.24224	-1	-1	1.41421	-1.08892	-1.08892	1.53996	135.01	243.586	243.586	0.454169	408.824	2
1	1745	22	158	683	63	27	189.5	696.5	1.24224	3	-1	3.16228	3.26675	-1.08892	3.44346	18.4387	254.183	254.183	4.69308	385.011	2
1	1745	23	1326	704	37	21	1344.5	714.5	1.24224	11	2	11.1803	11.9781	2.17783	12.1745	-10.3047	81.2962	81.2962	-182.425	720.423	1
1	1745	24	1269	688	33	25	1285.5	700.5	1.24224	12	1	12.0416	13.067	1.08892	13.1123	-4.76288	90.531	90.531	3.63335	703.289	1
1	1745	25	1187	682	37	21	1205.5	692.5	1.24224	10	0	10	10.8892	0	10.8892	0	102.339	102.339	6.81253	680.057	2
1	1745	26	1123	676	39	19	1142.5	685.5	1.24224	9	0	9	9.80025	0	9.80025	0	111.726	111.726	3.78474	661.762	2
1	1745	27	1019	663	41	21	1039.5	673.5	1.24224	14	-1	14.0357	15.2448	-1.08892	15.2837	4.0849	127.167	127.167	9.53755	631.851	2
1	1745	28	961	663	41	25	981.5	675.5	1.24224	11	-1	11.0454	11.9781	-1.08892	12.0275	5.19363	135.948	135.948	2.57362	615.008	2
1	1745	29	863	658	41	21	883.5	668.5	1.24224	19	-1	19.0263	20.6894	-1.08892	20.7181	3.01221	150.784	150.784	8.62921	586.548	2
1	1745	30	750	663	45	22	772.5	674	1.24224	26	-1	26.0192	28.3118	-1.08892	28.3328	2.20216	167.286	167.286	10.2945	554.314	2
1	1745	31	529	658	42	21	550	668.5	1.24224	32	-2	32.0624	34.8453	-2.17783	34.9133	3.57568	201.197	201.197	27.0987	489.7	2
1	1745	32	413	657	44	20	435	667	1.24224	32	0	32	34.8453	0	34.8453	0	218.455	218.455	10.9001	456.304	2
1	1745	33	187	660	43	27	208.5	673.5	1.24224	9	0	9	9.80025	0	9.80025	0	252.821	252.821	27.7043	390.528	2
1	1745	34	109	657	37	18	127.5	666	1.24224	14	-1	14.0357	15.2448	-1.08892	15.2837	4.0849	265.537	265.537	6.20698	367.006	2
1	1745	35	39	649	42	19	60	658.5	1.24224	14	-1	14.0357	15.2448	-1.08892	15.2837	4.0849	275.378	275.378	4.23891	347.404	2
1	1745	36	1567	640	36	21	1585	650.5	1.24224	31	-1	31.0161	33.7564	-1.08892	33.774	1.84723	44.9627	44.9627	-236.773	790.264	1
1	1745	37	1601	608	38	19	1620	617.5	1.24224	50	0	50	54.4458	0	54.4458	0	39.5127	39.5127	-10.9001	800.428	1
1	1745	38	1183	620	39	18	1202.5	629	1.24224	47	-1	47.0106	51.1791	-1.08892	51.1907	1.21862	102.642	102.642	57.3767	679.186	1
1	1745	39	878	618	41	22	898.5	629	1.24224	44	0	44	47.9123	0	47.9123	0	148.513	148.513	39.9669	590.904	2
1	1745	40	459	613	53	21	485.5	623.5	1.24224	45	-2	45.0444	49.0012	-2.17783	49.0496	2.5443	210.129	210.129	55.4086	470.969	2
1	1745	41	82	616	45	20	104.5	626	1.24224	49	-1	49.0102	53.3569	-1.08892	53.368	1.16889	268.414	268.414	50.2614	360.327	2
1	1745	42	1320	593	39	19	1339.5	602.5	1.24224	67	-1	67.0075	72.9574	-1.08892	72.9655	0.854917	81.9018	81.9018	-193.325	718.971	1
1	1745	43	954	594	50	20	979	604	1.24224	59	-1	59.0085	64.2461	-1.08892	64.2553	0.970818	135.645	135.645	47.8391	614.282	1
1	1745	44	466	590	39	22	485.5	601	1.24224	59	-2	59.0339	64.2461	-2.17783	64.283	1.94109	211.189	211.189	67.974	470.969	2
1	1745	45	294	593	49	20	318.5	603	1.24224	57	-1	57.0088	62.0682	-1.08892	62.0778	1.00488	235.714	235.714	18.6209	422.472	2
1	1760	1	1722	834	37	24	1740.5	846	1.23457	18	5	18.6815	19.6005	5.44458	20.3426	-15.5264	21.3459	21.3459	0	835.421	2
1	1760	2	1633	806	40	26	1653	819	1.23457	20	6	20.8806	21.7783	6.5335	22.7372	-16.7022	34.3655	34.3655	7.41809	810.011	2
1	1760	3	1550	783	43	24	1571.5	795	1.23457	21	6	21.8403	22.8672	6.5335	23.7823	-15.9479	46.4766	46.4766	6.05559	786.344	2
1	1760	4	1468	756	34	26	1485	769	1.23457	21	6	21.8403	22.8672	6.5335	23.7823	-15.9479	60.2531	60.2531	7.2667	761.224	2
1	1760	5	1403	734	38	24	1422	746	1.23457	21	6	21.8403	22.8672	6.5335	23.7823	-15.9479	69.4879	69.4879	4.08752	742.929	2
1	1760	6	1343	724	38	25	1362	736.5	1.23457	17	3	17.2627	18.5116	3.26675	18.7976	-10.0078	78.5712	78.5712	3.33057	725.505	2
1	1760	7	1261	705	41	25	1281.5	717.5	1.23457	16	2	16.1245	17.4227	2.17783	17.5583	-7.12427	90.531	90.531	6.20698	702.128	2
1	1760	8	1159	691	40	23	1179	702.5	1.23457	7	1	7.07107	7.62242	1.08892	7.6998	-8.12949	106.124	106.124	9.38616	672.362	2
1	1760	9	1108	689	35	23	1125.5	700.5	1.23457	8	0	8	8.71133	0	8.71133	0	114.602	114.602	2.42223	656.825	2
1	1760	10	1063	683	36	20	1081	693	1.23457	6	0	6	6.5335	0	6.5335	0	121.263	121.263	1.36251	643.902	2
1	1760	11	980	686	40	20	1000	696	1.23457	8	0	8	8.71133	0	8.71133	0	133.223	133.223	6.50976	620.38	2
1	1760	12	869	685	35	18	886.5	694	1.23457	12	0	12	13.067	0	13.067	0	150.784	150.784	11.5056	587.42	2
1	1760	13	791	685	35	17	808.5	693.5	1.23457	12	0	12	13.067	0	13.067	0	162.592	162.592	6.50976	564.768	2
1	1760	14	694	686	44	20	716	696	1.23457	15	0	15	16.3337	0	16.3337	0	175.915	175.915	8.02365	537.906	2
1	1760	15	608	683	37	20	626.5	693	1.23457	11	0	11	11.9781	0	11.9781	0	189.994	189.994	7.41809	511.916	2
1	1760	16	525	681	37	23	543.5	692.5	1.23457	11	0	11	11.9781	0	11.9781	0	202.559	202.559	6.96392	487.812	2
1	1760	17	453	683	42	21	474	693.5	1.23457	8	0	8	8.71133	0	8.71133	0	212.702	212.702	4.54169	467.63	2
1	1760	18	390	685	41	19	410.5	694.5	1.23457	5	0	5	5.44458	0	5.44458	0	222.391	222.391	3.33057	449.189	2
1	1760	19	337	683	36	23	355	694.5	1.23457	1	-1	1.41421	1.08892	-1.08892	1.53996	44.9905	231.172	231.172	2.57362	433.072	2
1	1760	20	295	680	37	21	313.5	690.5	1.23457	1	0	1	1.08892	0	1.08892	0	237.379	237.379	0.756948	421.02	2
1	1760	21	252	675	39	22	271.5	686	1.23457	0	0	0	0	0	0	0	243.586	243.586	0.605559	408.824	2
1	1760	22	161	683	63	27	192.5	696.5	1.23457	3	0	3	3.26675	0	3.26675	0	253.729	253.729	4.23891	385.882	2
1	1760	23	1338	707	37	21	1356.5	717.5	1.23457	12	3	12.3693	13.067	3.26675	13.4692	-14.0378	79.4796	79.4796	-183.787	723.908	1
1	1760	24	1282	690	33	25	1298.5	702.5	1.23457	13	2	13.1529	14.1559	2.17783	14.3225	-8.74567	88.5629	88.5629	3.48196	707.064	1
1	1760	25	1200	684	37	21	1218.5	694.5	1.23457	13	2	13.1529	14.1559	2.17783	14.3225	-8.74567	100.371	100.371	6.81253	683.832	2
1	1760	26	1133	676	39	19	1152.5	685.5	1.23457	10	0	10	10.8892	0	10.8892	0	110.212	110.212	4.23891	664.666	2
1	1760	27	1034	664	41	21	1054.5	674.5	1.23457	15	1	15.0333	16.3337	1.08892	16.37	-3.81339	124.896	124.896	8.7806	636.207	2
1	1760	28	975	663	41	25	995.5	675.5	1.23457	14	0	14	15.2448	0	15.2448	0	133.828	133.828	2.72501	619.073	2
1	1760	29	881	658	41	21	901.5	668.5	1.23457	18	0	18	19.6005	0	19.6005	0	148.059	148.059	8.02365	591.776	2
1	1760	30	773	663	45	22	795.5	674	1.23457	23	0	23	25.0451	0	25.0451	0	163.804	163.804	9.53755	560.993	2
1	1760	31	561	658	42	21	582	668.5	1.23457	32	0	32	34.8453	0	34.8453	0	196.352	196.352	25.7362	498.993	2
1	1760	32	447	657	44	20	469	667	1.23457	34	0	34	37.0232	0	37.0232	0	213.308	213.308	10.5973	466.178	2
1	1760	33	194	660	43	27	215.5	673.5	1.23457	7	0	7	7.62242	0	7.62242	0	251.761	251.761	31.7918	392.561	2
1	1760	34	124	656	37	18	142.5	665	1.23457	15	-1	15.0333	16.3337	-1.08892	16.37	3.81339	263.267	263.267	4.99586	371.362	2
1	1760	35	55	649	42	19	76	658.5	1.23457	16	0	16	17.4227	0	17.4227	0	272.956	272.956	4.08752	352.05	2
1	1760	36	1597	640	36	21	1615	650.5	1.23457	30	0	30	32.6675	0	32.6675	0	40.421	40.421	-238.893	798.976	1
1	1760	37	1647	608	38	19	1666	617.5	1.23457	46	0	46	50.0902	0	50.0902	0	32.5488	32.5488	-13.3223	813.786	1
1	1760	38	1228	621	39	18	1247.5	630	1.23457	45	1	45.0111	49.0012	1.08892	49.0133	-1.27277	95.8296	95.8296	57.5281	692.254	1
1	1760	39	922	618	41	22	942.5	629	1.23457	44	0	44	47.9123	0	47.9123	0	141.852	141.852	40.1183	603.682	2
1	1760	40	504	613	53	21	530.5	623.5	1.23457	45	0	45	49.0012	0	49.0012	0	203.316	203.316	55.2572	484.037	2
1	1760	41	132	615	45	20	154.5	625	1.23457	50	-1	50.01	54.4458	-1.08892	54.4567	1.14552	260.844	260.844	49.5044	374.847	2
1	1760	42	1384	593	39	19	1403.5	602.5	1.23457	64	0	64	69.6907	0	69.6907	0	72.2129	72.2129	-195.444	737.556	1
1	1760	43	1014	594	50	20	1039	604	1.23457	60	0	60	65.335	0	65.335	0	126.562	126.562	48.4447	631.706	1
1	1760	44	527	590	39	22	546.5	601	1.23457	61	0	61	66.4239	0	66.4239	0	201.954	201.954	67.8226	488.684	2
1	1760	45	352	592	49	20	376.5	602	1.23457	58	-1	58.0086	63.1572	-1.08892	63.1665	0.987553	226.933	226.933	19.0751	439.316	2
1	1775	1	1739	840	37	24	1757.5	852	1.20192	17	6	18.0278	18.5116	6.5335	19.6307	-19.4441	18.7723	18.7723	0	840.358	2
1	1775	2	1652	812	40	26	1672	825	1.20192	19	6	19.9249	20.6894	6.5335	21.6965	-17.5289	31.489	31.489	7.11531	815.529	2
1	1775	3	1571	789	43	24	1592.5	801	1.20192	21	6	21.8403	22.8672	6.5335	23.7823	-15.9479	43.2974	43.2974	5.75281	792.442	2
1	1775	4	1489	762	34	26	1506	775	1.20192	21	6	21.8403	22.8672	6.5335	23.7823	-15.9479	57.0739	57.0739	7.2667	767.322	2
1	1775	5	1425	740	38	24	1444	752	1.20192	22	6	22.8035	23.9562	6.5335	24.8311	-15.2573	66.1573	66.1573	3.93613	749.318	2
1	1775	6	1361	728	38	25	1380	740.5	1.20192	18	4	18.4391	19.6005	4.35567	20.0786	-12.5296	75.8462	75.8462	3.93613	730.732	2
1	1775	7	1278	709	41	25	1298.5	721.5	1.20192	17	4	17.4642	18.5116	4.35567	19.0171	-13.2416	87.9574	87.9574	6.35837	707.064	2
1	1775	8	1167	692	40	23	1187	703.5	1.20192	8	1	8.06226	8.71133	1.08892	8.77913	-7.12427	104.913	104.913	10.7487	674.685	2
1	1775	9	1115	690	35	23	1132.5	701.5	1.20192	7	1	7.07107	7.62242	1.08892	7.6998	-8.12949	113.542	113.542	2.57362	658.858	2
1	1775	10	1072	684	36	20	1090	694	1.20192	9	1	9.05539	9.80025	1.08892	9.86056	-6.33939	119.901	119.901	1.05973	646.516	2
1	1775	11	988	686	40	20	1008	696	1.20192	8	0	8	8.71133	0	8.71133	0	132.012	132.012	6.66114	622.703	2
1	1775	12	882	685	35	18	899.5	694	1.20192	13	0	13	14.1559	0	14.1559	0	148.816	148.816	10.7487	591.195	2
1	1775	13	803	684	35	17	820.5	692.5	1.20192	12	-1	12.0416	13.067	-1.08892	13.1123	4.76287	160.776	160.776	6.66114	568.253	2
1	1775	14	708	685	44	20	730	695	1.20192	14	-1	14.0357	15.2448	-1.08892	15.2837	4.0849	173.795	173.795	7.72087	541.972	2
1	1775	15	620	683	37	20	638.5	693	1.20192	12	0	12	13.067	0	13.067	0	188.177	188.177	7.72087	515.4	2
1	1775	16	538	681	37	23	556.5	692.5	1.20192	13	0	13	14.1559	0	14.1559	0	200.591	200.591	6.81253	491.588	2
1	1775	17	462	682	42	21	483	692.5	1.20192	9	-1	9.05539	9.80025	-1.08892	9.86056	6.33939	211.34	211.34	5.14725	470.243	2
1	1775	18	398	685	41	19	418.5	694.5	1.20192	8	0	8	8.71133	0	8.71133	0	221.18	221.18	3.48196	451.512	2
1	1775	19	340	683	36	23	358	694.5	1.20192	3	0	3	3.26675	0	3.26675	0	230.718	230.718	3.33057	433.943	2
1	1775	20	297	680	37	21	315.5	690.5	1.20192	2	0	2	2.17783	0	2.17783	0	237.076	237.076	0.908338	421.601	2
1	1775	21	252	675	39	22	271.5	686	1.20192	0	0	0	0	0	0	0	243.586	243.586	0.908338	408.824	2
1	1775	22	163	683	63	27	194.5	696.5	1.20192	2	0	2	2.17783	0	2.17783	0	253.426	253.426	3.93613	386.463	2
1	1775	23	1352	710	37	21	1370.5	720.5	1.20192	14	3	14.3178	15.2448	3.26675	15.5909	-12.0954	77.3601	77.3601	-185.604	727.973	1
1	1775	24	1294	692	33	25	1310.5	704.5	1.20192	12	2	12.1655	13.067	2.17783	13.2472	-9.46198	86.7463	86.7463	3.78474	710.549	1
1	1775	25	1215	686	37	21	1233.5	696.5	1.20192	15	2	15.1327	16.3337	2.17783	16.4783	-7.59393	98.1005	98.1005	6.35837	688.188	2
1	1775	26	1143	677	39	19	1162.5	686.5	1.20192	10	1	10.0499	10.8892	1.08892	10.9435	-5.70978	108.698	108.698	4.99586	667.57	2
1	1775	27	1048	664	41	21	1068.5	674.5	1.20192	14	0	14	15.2448	0	15.2448	0	122.777	122.777	8.17504	640.272	2
1	1775	28	989	664	41	25	1009.5	676.5	1.20192	14	1	14.0357	15.2448	1.08892	15.2837	-4.0849	131.709	131.709	2.72501	623.139	2
1	1775	29	899	659	41	21	919.5	669.5	1.20192	18	1	18.0278	19.6005	1.08892	19.6307	-3.17923	145.334	145.334	7.41809	597.003	2
1	1775	30	796	663	45	22	818.5	674	1.20192	23	0	23	25.0451	0	25.0451	0	160.322	160.322	8.7806	567.672	2
1	1775	31	591	658	42	21	612	668.5	1.20192	30	0	30	32.6675	0	32.6675	0	191.811	191.811	24.6765	507.705	2
1	1775	32	478	656	44	20	500	666	1.20192	31	-1	31.0161	33.7564	-1.08892	33.774	1.84723	208.615	208.615	10.4459	475.18	2
1	1775	33	200	661	43	27	221.5	674.5	1.20192	6	1	6.08276	6.5335	1.08892	6.62362	-9.46198	250.853	250.853	35.5766	394.304	2
1	1775	34	137	656	37	18	155.5	665	1.20192	13	0	13	14.1559	0	14.1559	0	261.299	261.299	3.93613	375.137	2
1	1775	35	72	650	42	19	93	659.5	1.20192	17	1	17.0294	18.5116	1.08892	18.5436	-3.36584	270.382	270.382	3.48196	356.987	2
1	1775	36	1625	640	36	21	1643	650.5	1.20192	28	0	28	30.4897	0	30.4897	0	36.1821	36.1821	-240.558	807.107	1
1	1775	37	1689	608	38	19	1708	617.5	1.20192	42	0	42	45.7345	0	45.7345	0	26.1904	26.1904	-15.4417	825.983	1
1	1775	38	1271	623	39	18	1290.5	632	1.20192	43	2	43.0465	46.8234	2.17783	46.874	-2.66248	89.3199	89.3199	57.3767	704.741	1
1	1775	39	967	618	41	22	987.5	629	1.20192	45	0	45	49.0012	0	49.0012	0	135.04	135.04	39.8155	616.75	2
1	1775	40	550	613	53	21	576.5	623.5	1.20192	46	0	46	50.0902	0	50.0902	0	196.352	196.352	55.1058	497.396	2
1	1775	41	182	615	45	20	204.5	625	1.20192	50	0	50	54.4458	0	54.4458	0	253.275	253.275	48.8989	389.367	2
1	1775	42	1445	593	39	19	1464.5	602.5	1.20192	61	0	61	66.4239	0	66.4239	0	62.9781	62.9781	-197.109	755.271	1
1	1775	43	1074	594	50	20	1099	604	1.20192	60	0	60	65.335	0	65.335	0	117.478	117.478	48.5961	649.13	1
1	1775	44	588	590	39	22	607.5	601	1.20192	61	0	61	66.4239	0	66.4239	0	192.719	192.719	67.6712	506.398	2
1	1775	45	411	591	49	20	435.5	601	1.20192	59	-1	59.0085	64.2461	-1.08892	64.2553	0.970818	218.001	218.001	19.3779	456.449	2
1	1790	1	1756	846	37	24	1774.5	858	1.23457	17	6	18.0278	18.5116	6.5335	19.6307	-19.4441	16.1987	16.1987	0	845.295	2
1	1790	2	1672	818	40	26	1692	831	1.23457	20	6	20.8806	21.7783	6.5335	22.7372	-16.7022	28.4613	28.4613	6.66114	821.337	2
1	1790	3	1590	796	43	24	1611.5	808	1.23457	19	7	20.2485	20.6894	7.62242	22.0489	-20.2292	40.421	40.421	5.9042	797.96	2
1	1790	4	1510	768	34	26	1527	781	1.23457	21	6	21.8403	22.8672	6.5335	23.7823	-15.9479	53.8947	53.8947	6.96392	773.421	2
1	1790	5	1447	746	38	24	1466	758	1.23457	22	6	22.8035	23.9562	6.5335	24.8311	-15.2573	62.8267	62.8267	3.78474	755.706	2
1	1790	6	1380	732	38	25	1399	744.5	1.23457	19	4	19.4165	20.6894	4.35567	21.1429	-11.8892	72.9698	72.9698	4.3903	736.25	2
1	1790	7	1298	713	41	25	1318.5	725.5	1.23457	20	4	20.3961	21.7783	4.35567	22.2096	-11.3102	84.9296	84.9296	6.20698	712.872	2
1	1790	8	1178	693	40	23	1198	704.5	1.23457	11	1	11.0454	11.9781	1.08892	12.0275	-5.19363	103.248	103.248	12.1112	677.879	2
1	1790	9	1122	690	35	23	1139.5	701.5	1.23457	7	0	7	7.62242	0	7.62242	0	112.483	112.483	3.17918	660.891	2
1	1790	10	1082	684	36	20	1100	694	1.23457	10	0	10	10.8892	0	10.8892	0	118.387	118.387	0.605559	649.42	2
1	1790	11	995	686	40	20	1015	696	1.23457	7	0	7	7.62242	0	7.62242	0	130.952	130.952	7.11531	624.736	2
1	1790	12	893	685	35	18	910.5	694	1.23457	11	0	11	11.9781	0	11.9781	0	147.151	147.151	10.1431	594.389	2
1	1790	13	816	684	35	17	833.5	692.5	1.23457	13	0	13	14.1559	0	14.1559	0	158.808	158.808	6.35837	572.028	2
1	1790	14	722	685	44	20	744	695	1.23457	14	0	14	15.2448	0	15.2448	0	171.676	171.676	7.56948	546.038	2
1	1790	15	632	683	37	20	650.5	693	1.23457	12	0	12	13.067	0	13.067	0	186.361	186.361	8.02365	518.885	2
1	1790	16	551	681	37	23	569.5	692.5	1.23457	13	0	13	14.1559	0	14.1559	0	198.623	198.623	6.66114	495.363	2
1	1790	17	471	682	42	21	492	692.5	1.23457	9	0	9	9.80025	0	9.80025	0	209.977	209.977	5.75281	472.857	2
1	1790	18	406	685	41	19	426.5	694.5	1.23457	8	0	8	8.71133	0	8.71133	0	219.969	219.969	3.63335	453.836	2
1	1790	19	345	683	36	23	363	694.5	1.23457	5	0	5	5.44458	0	5.44458	0	229.961	229.961	3.78474	435.395	2
1	1790	20	299	680	37	21	317.5	690.5	1.23457	2	0	2	2.17783	0	2.17783	0	236.773	236.773	1.36251	422.182	2
1	1790	21	252	674	39	22	271.5	685	1.23457	0	-1	1	0	-1.08892	1.08892	90	243.586	243.586	1.21112	408.824	2
1	1790	22	166	683	63	27	197.5	696.5	1.23457	3	0	3	3.26675	0	3.26675	0	252.972	252.972	3.48196	387.334	2
1	1790	23	1365	714	37	21	1383.5	724.5	1.23457	13	4	13.6015	14.1559	4.35567	14.8109	-17.1059	75.392	75.392	-187.118	731.748	1
1	1790	24	1306	694	33	25	1322.5	706.5	1.23457	12	2	12.1655	13.067	2.17783	13.2472	-9.46198	84.9296	84.9296	3.93613	714.034	1
1	1790	25	1231	688	37	21	1249.5	698.5	1.23457	16	2	16.1245	17.4227	2.17783	17.5583	-7.12427	95.6783	95.6783	5.75281	692.835	2
1	1790	26	1156	678	39	19	1175.5	687.5	1.23457	13	1	13.0384	14.1559	1.08892	14.1977	-4.39795	106.73	106.73	5.45003	671.345	2
1	1790	27	1062	665	41	21	1082.5	675.5	1.23457	14	1	14.0357	15.2448	1.08892	15.2837	-4.0849	120.658	120.658	8.02365	644.338	2
1	1790	28	1004	664	41	25	1024.5	676.5	1.23457	15	0	15	16.3337	0	16.3337	0	129.438	129.438	2.57362	627.495	2
1	1790	29	915	659	41	21	935.5	669.5	1.23457	16	0	16	17.4227	0	17.4227	0	142.912	142.912	7.2667	601.649	2
1	1790	30	818	664	45	22	840.5	675	1.23457	22	1	22.0227	23.9562	1.08892	23.9809	-2.60205	156.991	156.991	7.87226	574.061	2
1	1790	31	621	658	42	21	642	668.5	1.23457	30	0	30	32.6675	0	32.6675	0	187.269	187.269	23.4654	516.417	2
1	1790	32	511	657	44	20	533	667	1.23457	33	1	33.0151	35.9342	1.08892	35.9507	-1.73535	203.619	203.619	9.99172	484.763	2
1	1790	33	204	661	43	27	225.5	674.5	1.23457	4	0	4	4.35567	0	4.35567	0	250.247	250.247	39.9669	395.465	2
1	1790	34	147	655	37	18	165.5	664	1.23457	10	-1	10.0499	10.8892	-1.08892	10.9435	5.70978	259.785	259.785	3.02779	378.041	2
1	1790	35	88	650	42	19	109	659.5	1.23457	16	0	16	17.4227	0	17.4227	0	267.96	267.96	2.57362	361.634	2
1	1790	36	1652	640	36	21	1670	650.5	1.23457	27	0	27	29.4007	0	29.4007	0	32.0946	32.0946	-242.223	814.948	1
1	1790	37	1725	608	38	19	1744	617.5	1.23457	36	0	36	39.201	0	39.201	0	20.7404	20.7404	-16.8043	836.438	1
1	1790	38	1312	626	39	18	1331.5	635	1.23457	41	3	41.1096	44.6456	3.26675	44.7649	-4.1842	83.1129	83.1129	56.6197	716.648	1
1	1790	39	1013	619	41	22	1033.5	630	1.23457	46	1	46.0109	50.0902	1.08892	50.102	-1.24512	128.076	128.076	39.0585	630.108	1
1	1790	40	596	613	53	21	622.5	623.5	1.23457	46	0	46	50.0902	0	50.0902	0	189.388	189.388	55.1058	510.754	2
1	1790	41	233	614	45	20	255.5	624	1.23457	51	-1	51.0098	55.5347	-1.08892	55.5454	1.12307	245.554	245.554	48.1419	404.177	2
1	1790	42	1503	593	39	19	1522.5	602.5	1.23457	58	0	58	63.1572	0	63.1572	0	54.1975	54.1975	-198.169	772.114	1
1	1790	43	1134	594	50	20	1159	604	1.23457	60	0	60	65.335	0	65.335	0	108.395	108.395	48.2933	666.554	1
1	1790	44	649	591	39	22	668.5	602	1.23457	61	1	61.0082	66.4239	1.08892	66.4328	-0.938995	183.484	183.484	67.5198	524.112	2
1	1790	45	471	591	49	20	495.5	601	1.23457	60	0	60	65.335	0	65.335	0	208.918	208.918	19.5293	473.873	2
1	1805	1	1774	852	37	24	1792.5	864	1.24378	18	6	18.9737	19.6005	6.5335	20.6607	-18.4387	13.4737	13.4737	0	850.522	2
1	1805	2	1692	824	40	26	1712	837	1.24378	20	6	20.8806	21.7783	6.5335	22.7372	-16.7022	25.4335	25.4335	6.35837	827.145	2
1	1805	3	1610	802	43	24	1631.5	814	1.24378	20	6	20.8806	21.7783	6.5335	22.7372	-16.7022	37.3932	37.3932	5.9042	803.768	2
1	1805	4	1532	776	34	26	1549	789	1.24378	22	8	23.4094	23.9562	8.71133	25.4909	-19.9873	50.5641	50.5641	6.66114	779.81	2
1	1805	5	1471	753	38	24	1490	765	1.24378	24	7	25	26.134	7.62242	27.2229	-16.2629	59.1934	59.1934	3.48196	762.676	2
1	1805	6	1402	738	38	25	1421	750.5	1.24378	22	6	22.8035	23.9562	6.5335	24.8311	-15.2573	69.6392	69.6392	4.69308	742.638	2
1	1805	7	1319	719	41	25	1339.5	731.5	1.24378	21	6	21.8403	22.8672	6.5335	23.7823	-15.9479	81.7504	81.7504	6.35837	718.971	2
1	1805	8	1189	694	40	23	1209	705.5	1.24378	11	1	11.0454	11.9781	1.08892	12.0275	-5.19363	101.582	101.582	13.6251	681.074	2
1	1805	9	1129	691	35	23	1146.5	702.5	1.24378	7	1	7.07107	7.62242	1.08892	7.6998	-8.12949	111.423	111.423	3.78474	662.924	2
1	1805	10	1091	684	36	20	1109	694	1.24378	9	0	9	9.80025	0	9.80025	0	117.024	117.024	0.302779	652.034	2
1	1805	11	1003	686	40	20	1023	696	1.24378	8	0	8	8.71133	0	8.71133	0	129.741	129.741	7.2667	627.059	2
1	1805	12	904	684	35	18	921.5	693	1.24378	11	-1	11.0454	11.9781	-1.08892	12.0275	5.19363	145.485	145.485	9.68894	597.584	2
1	1805	13	830	684	35	17	847.5	692.5	1.24378	14	0	14	15.2448	0	15.2448	0	156.688	156.688	5.9042	576.094	2
1	1805	14	736	684	44	20	758	694	1.24378	14	-1	14.0357	15.2448	-1.08892	15.2837	4.0849	169.556	169.556	7.56948	550.103	2
1	1805	15	645	683	37	20	663.5	693	1.24378	13	0	13	14.1559	0	14.1559	0	184.393	184.393	8.17504	522.66	2
1	1805	16	563	680	37	23	581.5	691.5	1.24378	12	-1	12.0416	13.067	-1.08892	13.1123	4.76287	196.807	196.807	6.81253	498.848	2
1	1805	17	482	682	42	21	503	692.5	1.24378	11	0	11	11.9781	0	11.9781	0	208.312	208.312	5.9042	476.051	2
1	1805	18	417	685	41	19	437.5	694.5	1.24378	11	0	11	11.9781	0	11.9781	0	218.304	218.304	3.63335	457.03	2
1	1805	19	353	683	36	23	371	694.5	1.24378	8	0	8	8.71133	0	8.71133	0	228.75	228.75	4.23891	437.718	2
1	1805	20	301	680	37	21	319.5	690.5	1.24378	2	0	2	2.17783	0	2.17783	0	236.471	236.471	2.27084	422.763	2
1	1805	21	254	674	39	22	273.5	685	1.24378	2	0	2	2.17783	0	2.17783	0	243.283	243.283	1.21112	409.404	2
1	1805	22	168	683	63	27	199.5	696.5	1.24378	2	0	2	2.17783	0	2.17783	0	252.669	252.669	3.48196	387.915	2
1	1805	23	1380	718	37	21	1398.5	728.5	1.24378	15	4	15.5242	16.3337	4.35567	16.9045	-14.9334	73.1212	73.1212	-189.086	736.104	1
1	1805	24	1318	696	33	25	1334.5	708.5	1.24378	12	2	12.1655	13.067	2.17783	13.2472	-9.46198	83.1129	83.1129	4.3903	717.519	1
1	1805	25	1248	692	37	21	1266.5	702.5	1.24378	17	4	17.4642	18.5116	4.35567	19.0171	-13.2416	93.1046	93.1046	4.99586	697.772	2
1	1805	26	1173	679	39	19	1192.5	688.5	1.24378	17	1	17.0294	18.5116	1.08892	18.5436	-3.36584	104.156	104.156	5.45003	676.282	2
1	1805	27	1075	666	41	21	1095.5	676.5	1.24378	13	1	13.0384	14.1559	1.08892	14.1977	-4.39795	118.689	118.689	8.62921	648.113	2
1	1805	28	1020	665	41	25	1040.5	677.5	1.24378	16	1	16.0312	17.4227	1.08892	17.4567	-3.57568	127.016	127.016	2.11946	632.141	2
1	1805	29	932	660	41	21	952.5	670.5	1.24378	17	1	17.0294	18.5116	1.08892	18.5436	-3.36584	140.338	140.338	7.11531	606.586	2
1	1805	30	838	664	45	22	860.5	675	1.24378	20	0	20	21.7783	0	21.7783	0	153.963	153.963	7.41809	579.869	2
1	1805	31	649	658	42	21	670	668.5	1.24378	28	0	28	30.4897	0	30.4897	0	183.03	183.03	22.2543	524.548	2
1	1805	32	543	657	44	20	565	667	1.24378	32	0	32	34.8453	0	34.8453	0	198.775	198.775	9.38616	494.056	2
1	1805	33	207	661	43	27	228.5	674.5	1.24378	3	0	3	3.26675	0	3.26675	0	249.793	249.793	44.3572	396.336	2
1	1805	34	156	655	37	18	174.5	664	1.24378	9	0	9	9.80025	0	9.80025	0	258.422	258.422	2.11946	380.655	2
1	1805	35	104	651	42	19	125	660.5	1.24378	16	1	16.0312	17.4227	1.08892	17.4567	-3.57568	265.537	265.537	1.5139	366.28	2
1	1805	36	1678	641	36	21	1696	651.5	1.24378	26	1	26.0192	28.3118	1.08892	28.3328	-2.20215	28.1585	28.1585	-243.737	822.498	1
1	1805	37	1757	609	38	19	1776	618.5	1.24378	32	1	32.0156	34.8453	1.08892	34.8623	-1.78955	15.8959	15.8959	-17.7126	845.73	1
1	1805	38	1351	629	39	18	1370.5	638	1.24378	39	3	39.1152	42.4677	3.26675	42.5932	-4.39795	77.2087	77.2087	55.56	727.973	1
1	1805	39	1059	620	41	22	1079.5	631	1.24378	46	1	46.0109	50.0902	1.08892	50.102	-1.24512	121.112	121.112	37.9988	643.467	1
1	1805	40	643	613	53	21	669.5	623.5	1.24378	47	0	47	51.1791	0	51.1791	0	182.273	182.273	54.9544	524.403	2
1	1805	41	285	614	45	20	307.5	624	1.24378	52	0	52	56.6237	0	56.6237	0	237.682	237.682	47.385	419.278	2
1	1805	42	1555	594	39	19	1574.5	603.5	1.24378	52	1	52.0096	56.6237	1.08892	56.6341	-1.10147	46.3252	46.3252	-198.169	787.215	1
1	1805	43	1192	594	50	20	1217	604	1.24378	58	0	58	63.1572	0	63.1572	0	99.6144	99.6144	47.385	683.397	1
1	1805	44	709	591	39	22	728.5	602	1.24378	60	0	60	65.335	0	65.335	0	174.401	174.401	67.217	541.536	2
1	1805	45	533	591	49	20	557.5	601	1.24378	62	0	62	67.5128	0	67.5128	0	199.532	199.532	19.2265	491.878	2
1	1820	2	1711	830	40	26	1731	843	1.23609	19	6	19.9249	20.6894	6.5335	21.6965	-17.5289	22.5571	22.5571	6.20698	832.662	2
1	1820	3	1630	807	43	24	1651.5	819	1.23609	20	5	20.6155	21.7783	5.44458	22.4486	-14.0378	34.3655	34.3655	5.75281	809.576	2
1	1820	4	1550	781	34	26	1567	794	1.23609	18	5	18.6815	19.6005	5.44458	20.3426	-15.5264	47.8391	47.8391	6.96392	785.037	2
1	1820	5	1492	759	38	24	1511	771	1.23609	21	6	21.8403	22.8672	6.5335	23.7823	-15.9479	56.0142	56.0142	3.02779	768.774	2
1	1820	6	1424	743	38	25	1443	755.5	1.23609	22	5	22.561	23.9562	5.44458	24.5671	-12.8052	66.3087	66.3087	4.54169	749.027	2
1	1820	7	1343	725	41	25	1363.5	737.5	1.23609	24	6	24.7386	26.134	6.5335	26.9383	-14.0378	78.1171	78.1171	6.05559	725.94	2
1	1820	8	1202	695	40	23	1222	706.5	1.23609	13	1	13.0384	14.1559	1.08892	14.1977	-4.39795	99.6144	99.6144	15.2904	684.849	2
1	1820	9	1139	691	35	23	1156.5	702.5	1.23609	10	0	10	10.8892	0	10.8892	0	109.909	109.909	4.23891	665.828	2
1	1820	10	1100	685	36	20	1118	695	1.23609	9	1	9.05539	9.80025	1.08892	9.86056	-6.33939	115.662	115.662	0.454169	654.647	2
1	1820	11	1009	686	40	20	1029	696	1.23609	6	0	6	6.5335	0	6.5335	0	128.833	128.833	7.72087	628.802	2
1	1820	12	915	684	35	18	932.5	693	1.23609	11	0	11	11.9781	0	11.9781	0	143.82	143.82	8.93199	600.778	2
1	1820	13	844	684	35	17	861.5	692.5	1.23609	14	0	14	15.2448	0	15.2448	0	154.569	154.569	5.45003	580.16	2
1	1820	14	750	684	44	20	772	694	1.23609	14	0	14	15.2448	0	15.2448	0	167.437	167.437	7.56948	554.169	2
1	1820	15	660	682	37	20	678.5	692	1.23609	15	-1	15.0333	16.3337	-1.08892	16.37	3.81339	182.122	182.122	8.02365	527.016	2
1	1820	16	575	680	37	23	593.5	691.5	1.23609	12	0	12	13.067	0	13.067	0	194.99	194.99	7.2667	502.332	2
1	1820	17	493	682	42	21	514	692.5	1.23609	11	0	11	11.9781	0	11.9781	0	206.647	206.647	6.05559	479.246	2
1	1820	18	427	684	41	19	447.5	693.5	1.23609	10	-1	10.0499	10.8892	-1.08892	10.9435	5.70978	216.79	216.79	3.78474	459.934	2
1	1820	19	362	683	36	23	380	694.5	1.23609	9	0	9	9.80025	0	9.80025	0	227.387	227.387	4.3903	440.332	2
1	1820	20	304	680	37	21	322.5	690.5	1.23609	3	0	3	3.26675	0	3.26675	0	236.016	236.016	3.17918	423.634	2
1	1820	21	256	674	39	22	275.5	685	1.23609	2	0	2	2.17783	0	2.17783	0	242.98	242.98	1.36251	409.985	2
1	1820	22	171	683	63	27	202.5	696.5	1.23609	3	0	3	3.26675	0	3.26675	0	252.215	252.215	3.33057	388.786	2
1	1820	23	1394	722	37	21	1412.5	732.5	1.23609	14	4	14.5602	15.2448	4.35567	15.8549	-15.9479	71.0017	71.0017	-190.751	740.17	1
1	1820	24	1330	699	33	25	1346.5	711.5	1.23609	12	3	12.3693	13.067	3.26675	13.4692	-14.0378	81.2962	81.2962	4.69308	721.004	1
1	1820	25	1265	696	37	21	1283.5	706.5	1.23609	17	4	17.4642	18.5116	4.35567	19.0171	-13.2416	90.531	90.531	4.23891	702.708	2
1	1820	26	1191	681	39	19	1210.5	690.5	1.23609	18	2	18.1108	19.6005	2.17783	19.7211	-6.33939	101.431	101.431	5.29864	681.509	2
1	1820	27	1088	666	41	21	1108.5	676.5	1.23609	13	0	13	14.1559	0	14.1559	0	116.721	116.721	9.38616	651.888	2
1	1820	28	1032	665	41	25	1052.5	677.5	1.23609	12	0	12	13.067	0	13.067	0	125.199	125.199	2.27084	635.626	2
1	1820	29	948	660	41	21	968.5	670.5	1.23609	16	0	16	17.4227	0	17.4227	0	137.916	137.916	6.50976	611.232	2
1	1820	30	857	664	45	22	879.5	675	1.23609	19	0	19	20.6894	0	20.6894	0	151.087	151.087	6.96392	585.387	2
1	1820	31	676	658	42	21	697	668.5	1.23609	27	0	27	29.4007	0	29.4007	0	178.943	178.943	21.0432	532.389	2
1	1820	32	573	657	44	20	595	667	1.23609	30	0	30	32.6675	0	32.6675	0	194.233	194.233	8.93199	502.768	2
1	1820	33	210	661	43	27	231.5	674.5	1.23609	3	0	3	3.26675	0	3.26675	0	249.339	249.339	48.4447	397.208	2
1	1820	34	162	655	37	18	180.5	664	1.23609	6	0	6	6.5335	0	6.5335	0	257.514	257.514	1.66529	382.397	2
1	1820	35	115	651	42	19	136	660.5	1.23609	11	0	11	11.9781	0	11.9781	0	263.872	263.872	0.756948	369.474	2
1	1820	36	1701	641	36	21	1719	651.5	1.23609	23	0	23	25.0451	0	25.0451	0	24.6765	24.6765	-245.554	829.178	1
1	1820	38	1389	631	39	18	1408.5	640	1.23609	38	2	38.0526	41.3788	2.17783	41.4361	-3.01221	71.4559	71.4559	54.0461	739.008	1
1	1820	39	1105	622	41	22	1125.5	633	1.23609	46	2	46.0435	50.0902	2.17783	50.1375	-2.48907	114.148	114.148	36.7877	656.825	1
1	1820	40	690	613	53	21	716.5	623.5	1.23609	47	0	47	51.1791	0	51.1791	0	175.158	175.158	54.8031	538.052	2
1	1820	41	337	613	45	20	359.5	623	1.23609	52	-1	52.0096	56.6237	-1.08892	56.6341	1.10148	229.809	229.809	46.628	434.379	2
1	1820	42	1603	594	39	19	1622.5	603.5	1.23609	48	0	48	52.268	0	52.268	0	39.0585	39.0585	-197.563	801.154	1
1	1820	43	1250	594	50	20	1275	604	1.23609	58	0	58	63.1572	0	63.1572	0	90.8338	90.8338	45.8711	700.24	1
1	1820	44	769	592	39	22	788.5	603	1.23609	60	1	60.0083	65.335	1.08892	65.3441	-0.954651	165.317	165.317	66.9142	558.96	2
1	1820	45	596	591	49	20	620.5	601	1.23609	63	0	63	68.6017	0	68.6017	0	189.994	189.994	18.7723	510.173	2
1	1835	2	1730	836	40	26	1750	849	1.23457	19	6	19.9249	20.6894	6.5335	21.6965	-17.5289	19.6807	19.6807	6.20698	838.18	2
1	1835	3	1649	813	43	24	1670.5	825	1.23457	19	6	19.9249	20.6894	6.5335	21.6965	-17.5289	31.489	31.489	5.75281	815.093	2
1	1835	4	1569	787	34	26	1586	800	1.23457	19	6	19.9249	20.6894	6.5335	21.6965	-17.5289	44.9627	44.9627	6.96392	790.554	2
1	1835	5	1514	766	38	24	1533	778	1.23457	22	7	23.0868	23.9562	7.62242	25.1396	-17.6535	52.6836	52.6836	2.57362	775.163	2
1	1835	6	1446	749	38	25	1465	761.5	1.23457	22	6	22.8035	23.9562	6.5335	24.8311	-15.2573	62.9781	62.9781	4.54169	755.416	2
1	1835	7	1363	731	41	25	1383.5	743.5	1.23457	20	6	20.8806	21.7783	6.5335	22.7372	-16.7022	75.0893	75.0893	6.35837	731.748	2
1	1835	8	1215	697	40	23	1235	708.5	1.23457	13	2	13.1529	14.1559	2.17783	14.3225	-8.74567	97.6463	97.6463	16.3501	688.624	2
1	1835	9	1151	692	35	23	1168.5	703.5	1.23457	12	1	12.0416	13.067	1.08892	13.1123	-4.76288	108.092	108.092	4.3903	669.312	2
1	1835	10	1110	685	36	20	1128	695	1.23457	10	0	10	10.8892	0	10.8892	0	114.148	114.148	0.756948	657.551	2
1	1835	11	1016	686	40	20	1036	696	1.23457	7	0	7	7.62242	0	7.62242	0	127.773	127.773	8.17504	630.834	2
1	1835	12	926	684	35	18	943.5	693	1.23457	11	0	11	11.9781	0	11.9781	0	142.155	142.155	8.32643	603.972	2
1	1835	13	856	684	35	17	873.5	692.5	1.23457	12	0	12	13.067	0	13.067	0	152.752	152.752	5.29864	583.644	2
1	1835	14	765	684	44	20	787	694	1.23457	15	0	15	16.3337	0	16.3337	0	165.166	165.166	7.11531	558.525	2
1	1835	15	676	682	37	20	694.5	692	1.23457	16	0	16	17.4227	0	17.4227	0	179.7	179.7	7.87226	531.663	2
1	1835	16	588	680	37	23	606.5	691.5	1.23457	13	0	13	14.1559	0	14.1559	0	193.022	193.022	7.72087	506.108	2
1	1835	17	507	682	42	21	528	692.5	1.23457	14	0	14	15.2448	0	15.2448	0	204.527	204.527	5.9042	483.311	2
1	1835	18	437	684	41	19	457.5	693.5	1.23457	10	0	10	10.8892	0	10.8892	0	215.276	215.276	4.3903	462.838	2
1	1835	19	373	683	36	23	391	694.5	1.23457	11	0	11	11.9781	0	11.9781	0	225.722	225.722	4.23891	443.526	2
1	1835	20	307	680	37	21	325.5	690.5	1.23457	3	0	3	3.26675	0	3.26675	0	235.562	235.562	4.3903	424.505	2
1	1835	21	258	674	39	22	277.5	685	1.23457	2	0	2	2.17783	0	2.17783	0	242.678	242.678	1.5139	410.566	2
1	1835	22	173	683	63	27	204.5	696.5	1.23457	2	0	2	2.17783	0	2.17783	0	251.912	251.912	3.33057	389.367	2
1	1835	23	1410	727	37	21	1428.5	737.5	1.23457	16	5	16.7631	17.4227	5.44458	18.2536	-17.3573	68.5795	68.5795	-192.87	744.816	1
1	1835	24	1343	702	33	25	1359.5	714.5	1.23457	13	3	13.3417	14.1559	3.26675	14.528	-12.9956	79.3282	79.3282	5.14725	724.779	1
1	1835	25	1285	702	37	21	1303.5	712.5	1.23457	20	6	20.8806	21.7783	6.5335	22.7372	-16.7022	87.5032	87.5032	3.17918	708.516	2
1	1835	26	1212	683	39	19	1231.5	692.5	1.23457	21	2	21.095	22.8672	2.17783	22.9707	-5.43951	98.2519	98.2519	5.14725	687.608	2
1	1835	27	1101	668	41	21	1121.5	678.5	1.23457	13	2	13.1529	14.1559	2.17783	14.3225	-8.74567	114.753	114.753	10.5973	655.664	2
1	1835	28	1046	666	41	25	1066.5	678.5	1.23457	14	1	14.0357	15.2448	1.08892	15.2837	-4.0849	123.08	123.08	2.11946	639.692	2
1	1835	29	964	661	41	21	984.5	671.5	1.23457	16	1	16.0312	17.4227	1.08892	17.4567	-3.57568	135.494	135.494	6.20698	615.879	2
1	1835	30	874	664	45	22	896.5	675	1.23457	17	0	17	18.5116	0	18.5116	0	148.513	148.513	6.81253	590.324	2
1	1835	31	702	659	42	21	723	669.5	1.23457	26	1	26.0192	28.3118	1.08892	28.3328	-2.20215	175.006	175.006	19.6807	539.939	2
1	1835	32	602	657	44	20	624	667	1.23457	29	0	29	31.5786	0	31.5786	0	189.843	189.843	8.47782	511.19	2
1	1835	33	213	661	43	27	234.5	674.5	1.23457	3	0	3	3.26675	0	3.26675	0	248.885	248.885	52.3808	398.079	2
1	1835	34	166	655	37	18	184.5	664	1.23457	4	0	4	4.35567	0	4.35567	0	256.908	256.908	1.5139	383.559	2
1	1835	35	122	652	42	19	143	661.5	1.23457	7	1	7.07107	7.62242	1.08892	7.6998	-8.12949	262.812	262.812	0.302779	371.507	2
1	1835	36	1725	643	36	21	1743	653.5	1.23457	24	2	24.0832	26.134	2.17783	26.2246	-4.76288	21.0432	21.0432	-248.128	836.147	1
1	1835	38	1425	635	39	18	1444.5	644	1.23457	36	4	36.2215	39.201	4.35567	39.4422	-6.33939	66.0059	66.0059	52.6836	749.463	1
1	1835	39	1152	623	41	22	1172.5	634	1.23457	47	1	47.0106	51.1791	1.08892	51.1907	-1.21863	107.032	107.032	35.1224	670.474	1
1	1835	40	736	613	53	21	762.5	623.5	1.23457	46	0	46	50.0902	0	50.0902	0	168.194	168.194	54.9544	551.41	2
1	1835	41	391	612	45	20	413.5	622	1.23457	54	-1	54.0093	58.8015	-1.08892	58.8116	1.06069	221.634	221.634	45.4169	450.06	2
1	1835	42	1647	594	39	19	1666.5	603.5	1.23457	44	0	44	47.9123	0	47.9123	0	32.3974	32.3974	-196.05	813.932	1
1	1835	43	1306	594	50	20	1331	604	1.23457	56	0	56	60.9793	0	60.9793	0	82.356	82.356	44.0544	716.502	1
1	1835	44	828	592	39	22	847.5	603	1.23457	59	0	59	64.2461	0	64.2461	0	156.386	156.386	66.4601	576.094	2
1	1835	45	659	591	49	20	683.5	601	1.23457	63	0	63	68.6017	0	68.6017	0	180.456	180.456	18.1668	528.468	2
1	1850	2	1749	842	40	26	1769	855	1.25156	19	6	19.9249	20.6894	6.5335	21.6965	-17.5289	16.8043	16.8043	6.35837	843.698	2
1	1850	3	1667	819	43	24	1688.5	831	1.25156	18	6	18.9737	19.6005	6.5335	20.6607	-18.4387	28.764	28.764	5.9042	820.32	2
1	1850	4	1587	793	34	26	1604	806	1.25156	18	6	18.9737	19.6005	6.5335	20.6607	-18.4387	42.2377	42.2377	6.96392	795.782	2
1	1850	5	1534	772	38	24	1553	784	1.25156	20	6	20.8806	21.7783	6.5335	22.7372	-16.7022	49.6558	49.6558	2.27084	780.971	2
1	1850	6	1468	756	38	25	1487	768.5	1.25156	22	7	23.0868	23.9562	7.62242	25.1396	-17.6535	59.6475	59.6475	4.23891	761.805	2
1	1850	7	1384	737	41	25	1404.5	749.5	1.25156	21	6	21.8403	22.8672	6.5335	23.7823	-15.9479	71.9101	71.9101	6.50976	737.847	2
1	1850	8	1229	699	40	23	1249	710.5	1.25156	14	2	14.1421	15.2448	2.17783	15.3996	-8.12949	95.5269	95.5269	17.4098	692.69	2
1	1850	9	1164	693	35	23	1181.5	704.5	1.25156	13	1	13.0384	14.1559	1.08892	14.1977	-4.39795	106.124	106.124	4.54169	673.088	2
1	1850	10	1122	686	36	20	1140	696	1.25156	12	1	12.0416	13.067	1.08892	13.1123	-4.76288	112.331	112.331	0.908338	661.036	2
1	1850	11	1025	687	40	20	1045	697	1.25156	9	1	9.05539	9.80025	1.08892	9.86056	-6.33939	126.41	126.41	8.62921	633.448	2
1	1850	12	936	684	35	18	953.5	693	1.25156	10	0	10	10.8892	0	10.8892	0	140.641	140.641	8.17504	606.876	2
1	1850	13	869	684	35	17	886.5	692.5	1.25156	13	0	13	14.1559	0	14.1559	0	150.784	150.784	4.84447	587.42	2
1	1850	14	780	684	44	20	802	694	1.25156	15	0	15	16.3337	0	16.3337	0	162.895	162.895	6.81253	562.881	2
1	1850	15	694	682	37	20	712.5	692	1.25156	18	0	18	19.6005	0	19.6005	0	176.975	176.975	7.41809	536.89	2
1	1850	16	602	680	37	23	620.5	691.5	1.25156	14	0	14	15.2448	0	15.2448	0	190.902	190.902	8.32643	510.173	2
1	1850	17	520	683	42	21	541	693.5	1.25156	13	1	13.0384	14.1559	1.08892	14.1977	-4.39795	202.559	202.559	6.05559	487.086	2
1	1850	18	447	684	41	19	467.5	693.5	1.25156	10	0	10	10.8892	0	10.8892	0	213.762	213.762	4.84447	465.742	2
1	1850	19	382	683	36	23	400	694.5	1.25156	9	0	9	9.80025	0	9.80025	0	224.359	224.359	4.3903	446.14	2
1	1850	20	311	680	37	21	329.5	690.5	1.25156	4	0	4	4.35567	0	4.35567	0	234.957	234.957	5.14725	425.667	2
1	1850	21	261	674	39	22	280.5	685	1.25156	3	0	3	3.26675	0	3.26675	0	242.223	242.223	1.66529	411.437	2
1	1850	22	176	683	63	27	207.5	696.5	1.25156	3	0	3	3.26675	0	3.26675	0	251.458	251.458	3.33057	390.238	2
1	1850	23	1429	733	37	21	1447.5	743.5	1.25156	19	6	19.9249	20.6894	6.5335	21.6965	-17.5289	65.7031	65.7031	-195.293	750.334	1
1	1850	24	1357	707	33	25	1373.5	719.5	1.25156	14	5	14.8661	15.2448	5.44458	16.1879	-19.658	77.2087	77.2087	5.9042	728.844	1
1	1850	25	1303	708	37	21	1321.5	718.5	1.25156	18	6	18.9737	19.6005	6.5335	20.6607	-18.4387	84.7782	84.7782	2.57362	713.744	2
1	1850	26	1233	686	39	19	1252.5	695.5	1.25156	21	3	21.2132	22.8672	3.26675	23.0994	-8.12949	95.0727	95.0727	4.69308	693.706	2
1	1850	27	1113	668	41	21	1133.5	678.5	1.25156	12	0	12	13.067	0	13.067	0	112.937	112.937	11.9598	659.148	2
1	1850	28	1058	667	41	25	1078.5	679.5	1.25156	12	1	12.0416	13.067	1.08892	13.1123	-4.76288	121.263	121.263	2.11946	643.176	2
1	1850	29	980	661	41	21	1000.5	671.5	1.25156	16	0	16	17.4227	0	17.4227	0	133.072	133.072	5.60142	620.525	2
1	1850	30	892	664	45	22	914.5	675	1.25156	18	0	18	19.6005	0	19.6005	0	145.788	145.788	6.50976	595.551	2
1	1850	31	727	659	42	21	748	669.5	1.25156	25	0	25	27.2229	0	27.2229	0	171.222	171.222	18.6209	547.199	2
1	1850	32	630	658	44	20	652	668	1.25156	28	1	28.0179	30.4897	1.08892	30.5091	-2.04498	185.604	185.604	8.02365	519.321	2
1	1850	33	216	661	43	27	237.5	674.5	1.25156	3	0	3	3.26675	0	3.26675	0	248.43	248.43	56.1656	398.95	2
1	1850	34	169	655	37	18	187.5	664	1.25156	3	0	3	3.26675	0	3.26675	0	256.454	256.454	1.5139	384.43	2
1	1850	35	126	652	42	19	147	661.5	1.25156	4	0	4	4.35567	0	4.35567	0	262.207	262.207	0.15139	372.669	2
1	1850	36	1746	645	36	21	1764	655.5	1.25156	21	2	21.095	22.8672	2.17783	22.9707	-5.43951	17.864	17.864	-250.701	842.246	1
1	1850	38	1460	638	39	18	1479.5	647	1.25156	35	3	35.1283	38.1121	3.26675	38.2518	-4.89832	60.7073	60.7073	51.0183	759.627	1
1	1850	39	1198	624	41	22	1218.5	635	1.25156	46	1	46.0109	50.0902	1.08892	50.102	-1.24512	100.069	100.069	33.4571	683.832	1
1	1850	40	782	613	53	21	808.5	623.5	1.25156	46	0	46	50.0902	0	50.0902	0	161.23	161.23	54.9544	564.768	2
1	1850	41	444	612	45	20	466.5	622	1.25156	53	0	53	57.7126	0	57.7126	0	213.611	213.611	44.3572	465.452	2
1	1850	42	1687	594	39	19	1706.5	603.5	1.25156	40	0	40	43.5567	0	43.5567	0	26.3418	26.3418	-194.082	825.548	1
1	1850	43	1361	594	50	20	1386	604	1.25156	55	0	55	59.8904	0	59.8904	0	74.0295	74.0295	41.7835	732.474	1
1	1850	44	888	592	39	22	907.5	603	1.25156	60	0	60	65.335	0	65.335	0	147.302	147.302	65.7031	593.518	2
1	1850	45	724	591	49	20	748.5	601	1.25156	65	0	65	70.7796	0	70.7796	0	170.616	170.616	17.4098	547.344	2
1	1865	2	1769	849	40	26	1789	862	1.24069	20	7	21.1896	21.7783	7.62242	23.0737	-19.2941	13.7765	13.7765	6.20698	849.506	2
1	1865	3	1686	825	43	24	1707.5	837	1.24069	19	6	19.9249	20.6894	6.5335	21.6965	-17.5289	25.8876	25.8876	6.05559	825.838	2
1	1865	4	1605	797	34	26	1622	810	1.24069	18	4	18.4391	19.6005	4.35567	20.0786	-12.5296	39.5127	39.5127	7.11531	801.009	2
1	1865	5	1554	778	38	24	1573	790	1.24069	20	6	20.8806	21.7783	6.5335	22.7372	-16.7022	46.628	46.628	1.96807	786.779	2
1	1865	6	1489	762	38	25	1508	774.5	1.24069	21	6	21.8403	22.8672	6.5335	23.7823	-15.9479	56.4683	56.4683	4.08752	767.903	2
1	1865	7	1405	742	41	25	1425.5	754.5	1.24069	21	5	21.587	22.8672	5.44458	23.5065	-13.3937	68.7309	68.7309	6.50976	743.945	2
1	1865	8	1245	701	40	23	1265	712.5	1.24069	16	2	16.1245	17.4227	2.17783	17.5583	-7.12427	93.1046	93.1046	18.1668	697.336	2
1	1865	9	1178	694	35	23	1195.5	705.5	1.24069	14	1	14.0357	15.2448	1.08892	15.2837	-4.0849	104.005	104.005	4.84447	677.153	2
1	1865	10	1135	686	36	20	1153	696	1.24069	13	0	13	14.1559	0	14.1559	0	110.363	110.363	1.05973	664.811	2
1	1865	11	1036	687	40	20	1056	697	1.24069	11	0	11	11.9781	0	11.9781	0	124.745	124.745	8.93199	636.642	2
1	1865	12	946	684	35	18	963.5	693	1.24069	10	0	10	10.8892	0	10.8892	0	139.127	139.127	8.32643	609.78	2
1	1865	13	882	684	35	17	899.5	692.5	1.24069	13	0	13	14.1559	0	14.1559	0	148.816	148.816	4.3903	591.195	2
1	1865	14	795	684	44	20	817	694	1.24069	15	0	15	16.3337	0	16.3337	0	160.624	160.624	6.50976	567.237	2
1	1865	15	710	682	37	20	728.5	692	1.24069	16	0	16	17.4227	0	17.4227	0	174.552	174.552	7.2667	541.536	2
1	1865	16	617	680	37	23	635.5	691.5	1.24069	15	0	15	16.3337	0	16.3337	0	188.632	188.632	8.47782	514.529	2
1	1865	17	532	683	42	21	553	693.5	1.24069	12	0	12	13.067	0	13.067	0	200.743	200.743	6.50976	490.571	2
1	1865	18	457	683	41	19	477.5	692.5	1.24069	10	-1	10.0499	10.8892	-1.08892	10.9435	5.70978	212.248	212.248	5.14725	468.646	2
1	1865	19	392	683	36	23	410	694.5	1.24069	10	0	10	10.8892	0	10.8892	0	222.846	222.846	4.3903	449.044	2
1	1865	20	317	681	37	21	335.5	691.5	1.24069	6	1	6.08276	6.5335	1.08892	6.62362	-9.46198	234.048	234.048	5.75281	427.409	2
1	1865	21	264	675	39	22	283.5	686	1.24069	3	1	3.16228	3.26675	1.08892	3.44346	-18.4387	241.769	241.769	2.11946	412.308	2
1	1865	22	178	683	63	27	209.5	696.5	1.24069	2	0	2	2.17783	0	2.17783	0	251.155	251.155	3.48196	390.819	2
1	1865	23	1449	740	37	21	1467.5	750.5	1.24069	20	7	21.1896	21.7783	7.62242	23.0737	-19.2941	62.6753	62.6753	-198.018	756.142	1
1	1865	24	1373	711	33	25	1389.5	723.5	1.24069	16	4	16.4924	17.4227	4.35567	17.9589	-14.0378	74.7865	74.7865	6.50976	733.491	1
1	1865	25	1323	714	37	21	1341.5	724.5	1.24069	20	6	20.8806	21.7783	6.5335	22.7372	-16.7022	81.7504	81.7504	1.96807	719.552	2
1	1865	26	1253	688	39	19	1272.5	697.5	1.24069	20	2	20.0998	21.7783	2.17783	21.887	-5.70978	92.0449	92.0449	4.69308	699.514	1
1	1865	27	1128	669	41	21	1148.5	679.5	1.24069	15	1	15.0333	16.3337	1.08892	16.37	-3.81339	110.666	110.666	12.7167	663.504	2
1	1865	28	1070	667	41	25	1090.5	679.5	1.24069	12	0	12	13.067	0	13.067	0	119.446	119.446	2.57362	646.661	2
1	1865	29	996	662	41	21	1016.5	672.5	1.24069	16	1	16.0312	17.4227	1.08892	17.4567	-3.57568	130.649	130.649	4.99586	625.172	2
1	1865	30	909	664	45	22	931.5	675	1.24069	17	0	17	18.5116	0	18.5116	0	143.215	143.215	6.35837	600.488	2
1	1865	31	753	659	42	21	774	669.5	1.24069	26	0	26	28.3118	0	28.3118	0	167.286	167.286	17.2584	554.75	2
1	1865	32	655	658	44	20	677	668	1.24069	25	0	25	27.2229	0	27.2229	0	181.819	181.819	8.17504	526.581	2
1	1865	33	219	661	43	27	240.5	674.5	1.24069	3	0	3	3.26675	0	3.26675	0	247.976	247.976	59.4961	399.821	2
1	1865	34	172	654	37	18	190.5	663	1.24069	3	-1	3.16228	3.26675	-1.08892	3.44346	18.4387	256	256	1.5139	385.301	2
1	1865	35	128	652	42	19	149	661.5	1.24069	2	0	2	2.17783	0	2.17783	0	261.904	261.904	0.302779	373.25	2
1	1865	36	1767	647	36	21	1785	657.5	1.24069	21	2	21.095	22.8672	2.17783	22.9707	-5.43951	14.6848	14.6848	-253.578	848.344	1
1	1865	38	1492	641	39	18	1511.5	650	1.24069	32	3	32.1403	34.8453	3.26675	34.9981	-5.35501	55.8628	55.8628	49.2016	768.92	1
1	1865	39	1244	624	41	22	1264.5	635	1.24069	46	0	46	50.0902	0	50.0902	0	93.1046	93.1046	31.3377	697.191	1
1	1865	40	827	614	53	21	853.5	624.5	1.24069	45	1	45.0111	49.0012	1.08892	49.0133	-1.27277	154.417	154.417	55.1058	577.836	2
1	1865	41	499	612	45	20	521.5	622	1.24069	55	0	55	59.8904	0	59.8904	0	205.284	205.284	42.8433	481.424	2
1	1865	42	1723	593	39	19	1742.5	602.5	1.24069	36	-1	36.0139	39.201	-1.08892	39.2161	1.59081	20.8918	20.8918	-191.205	836.002	1
1	1865	43	1412	596	50	20	1437	606	1.24069	51	2	51.0392	55.5347	2.17783	55.5774	-2.2453	66.3087	66.3087	39.5127	747.285	1
1	1865	44	945	593	39	22	964.5	604	1.24069	57	1	57.0088	62.0682	1.08892	62.0778	-1.00488	138.673	138.673	64.7948	610.071	1
1	1865	45	789	591	49	20	813.5	601	1.24069	65	0	65	70.7796	0	70.7796	0	160.776	160.776	16.1987	566.22	2
1	1880	3	1703	830	43	24	1724.5	842	1.21065	17	5	17.72	18.5116	5.44458	19.2957	-16.3923	23.314	23.314	6.35837	830.775	2
1	1880	4	1624	804	34	26	1641	817	1.21065	19	7	20.2485	20.6894	7.62242	22.0489	-20.2292	36.6363	36.6363	6.81253	806.526	2
1	1880	5	1573	783	38	24	1592	795	1.21065	19	5	19.6469	20.6894	5.44458	21.3938	-14.7455	43.7516	43.7516	1.96807	792.297	2
1	1880	6	1510	768	38	25	1529	780.5	1.21065	21	6	21.8403	22.8672	6.5335	23.7823	-15.9479	53.2892	53.2892	3.78474	774.002	2
1	1880	7	1425	748	41	25	1445.5	760.5	1.21065	20	6	20.8806	21.7783	6.5335	22.7372	-16.7022	65.7031	65.7031	6.66114	749.753	2
1	1880	8	1261	704	40	23	1281	715.5	1.21065	16	3	16.2788	17.4227	3.26675	17.7263	-10.6197	90.6824	90.6824	18.7723	701.982	2
1	1880	9	1192	694	35	23	1209.5	705.5	1.21065	14	0	14	15.2448	0	15.2448	0	101.885	101.885	5.14725	681.219	2
1	1880	10	1150	687	36	20	1168	697	1.21065	15	1	15.0333	16.3337	1.08892	16.37	-3.81339	108.092	108.092	0.908338	669.167	2
1	1880	11	1048	687	40	20	1068	697	1.21065	12	0	12	13.067	0	13.067	0	122.928	122.928	9.38616	640.127	2
1	1880	12	955	684	35	18	972.5	693	1.21065	9	0	9	9.80025	0	9.80025	0	137.765	137.765	8.7806	612.394	2
1	1880	13	894	684	35	17	911.5	692.5	1.21065	12	0	12	13.067	0	13.067	0	146.999	146.999	3.93613	594.68	2
1	1880	14	810	684	44	20	832	694	1.21065	15	0	15	16.3337	0	16.3337	0	158.354	158.354	6.05559	571.593	2
1	1880	15	728	682	37	20	746.5	692	1.21065	18	0	18	19.6005	0	19.6005	0	171.827	171.827	6.81253	546.764	2
1	1880	16	634	680	37	23	652.5	691.5	1.21065	17	0	17	18.5116	0	18.5116	0	186.058	186.058	8.62921	519.466	2
1	1880	17	544	683	42	21	565	693.5	1.21065	12	0	12	13.067	0	13.067	0	198.926	198.926	7.2667	494.056	2
1	1880	18	467	683	41	19	487.5	692.5	1.21065	10	0	10	10.8892	0	10.8892	0	210.734	210.734	5.45003	471.55	2
1	1880	19	402	683	36	23	420	694.5	1.21065	10	0	10	10.8892	0	10.8892	0	221.332	221.332	4.3903	451.948	2
1	1880	20	326	681	37	21	344.5	691.5	1.21065	9	0	9	9.80025	0	9.80025	0	232.686	232.686	5.9042	430.023	2
1	1880	21	268	675	39	22	287.5	686	1.21065	4	0	4	4.35567	0	4.35567	0	241.164	241.164	2.8764	413.47	2
1	1880	22	180	682	63	27	211.5	695.5	1.21065	2	-1	2.23607	2.17783	-1.08892	2.43489	26.5671	250.853	250.853	3.78474	391.4	2
1	1880	23	1469	747	37	21	1487.5	757.5	1.21065	20	7	21.1896	21.7783	7.62242	23.0737	-19.2941	59.6475	59.6475	-200.743	761.95	1
1	1880	24	1391	716	33	25	1407.5	728.5	1.21065	18	5	18.6815	19.6005	5.44458	20.3426	-15.5264	72.0615	72.0615	6.81253	738.718	1
1	1880	25	1343	721	37	21	1361.5	731.5	1.21065	20	7	21.1896	21.7783	7.62242	23.0737	-19.2941	78.7226	78.7226	1.66529	725.36	2
1	1880	26	1274	692	39	19	1293.5	701.5	1.21065	21	4	21.3776	22.8672	4.35567	23.2784	-10.7844	88.8657	88.8657	4.54169	705.612	1
1	1880	27	1144	670	41	21	1164.5	680.5	1.21065	16	1	16.0312	17.4227	1.08892	17.4567	-3.57568	108.244	108.244	13.4737	668.151	2
1	1880	28	1083	667	41	25	1103.5	679.5	1.21065	13	0	13	14.1559	0	14.1559	0	117.478	117.478	3.02779	650.436	2
1	1880	29	1011	662	41	21	1031.5	672.5	1.21065	15	0	15	16.3337	0	16.3337	0	128.378	128.378	4.69308	629.528	2
1	1880	30	926	663	45	22	948.5	674	1.21065	17	-1	17.0294	18.5116	-1.08892	18.5436	3.36583	140.641	140.641	6.05559	605.424	2
1	1880	31	777	659	42	21	798	669.5	1.21065	24	0	24	26.134	0	26.134	0	163.652	163.652	16.1987	561.719	2
1	1880	32	681	657	44	20	703	667	1.21065	26	-1	26.0192	28.3118	-1.08892	28.3328	2.20216	177.883	177.883	7.87226	534.131	2
1	1880	33	222	661	43	27	243.5	674.5	1.21065	3	0	3	3.26675	0	3.26675	0	247.522	247.522	62.9781	400.692	2
1	1880	34	176	654	37	18	194.5	663	1.21065	4	0	4	4.35567	0	4.35567	0	255.394	255.394	1.36251	386.463	2
1	1880	35	130	652	42	19	151	661.5	1.21065	2	0	2	2.17783	0	2.17783	0	261.601	261.601	0.605559	373.83	2
1	1880	38	1525	644	39	18	1544.5	653	1.21065	33	3	33.1361	35.9342	3.26675	36.0824	-5.19363	50.8669	50.8669	46.628	778.503	1
1	1880	39	1290	625	41	22	1310.5	636	1.21065	46	1	46.0109	50.0902	1.08892	50.102	-1.24512	86.1407	86.1407	29.3696	710.549	1
1	1880	40	872	614	53	21	898.5	624.5	1.21065	45	0	45	49.0012	0	49.0012	0	147.605	147.605	55.2572	590.904	2
1	1880	41	554	612	45	20	576.5	622	1.21065	55	0	55	59.8904	0	59.8904	0	196.958	196.958	41.3294	497.396	2
1	1880	42	1756	593	39	19	1775.5	602.5	1.21065	33	0	33	35.9342	0	35.9342	0	15.8959	15.8959	-187.875	845.585	1
1	1880	43	1459	598	50	20	1484	608	1.21065	47	2	47.0425	51.1791	2.17783	51.2254	-2.43616	59.1934	59.1934	37.3932	760.934	1
1	1880	44	1002	593	39	22	1021.5	604	1.21065	57	0	57	62.0682	0	62.0682	0	130.044	130.044	63.2809	626.624	1
1	1880	45	854	591	49	20	878.5	601	1.21065	65	0	65	70.7796	0	70.7796	0	150.935	150.935	14.9876	585.096	2
1	1895	3	1721	835	43	24	1742.5	847	1.22549	18	5	18.6815	19.6005	5.44458	20.3426	-15.5264	20.589	20.589	6.50976	836.002	2
1	1895	4	1641	809	34	26	1658	822	1.22549	17	5	17.72	18.5116	5.44458	19.2957	-16.3923	34.0627	34.0627	6.96392	811.463	2
1	1895	5	1592	789	38	24	1611	801	1.22549	19	6	19.9249	20.6894	6.5335	21.6965	-17.5289	40.8752	40.8752	1.66529	797.814	2
1	1895	6	1531	775	38	25	1550	787.5	1.22549	21	7	22.1359	22.8672	7.62242	24.1042	-18.4387	50.11	50.11	3.48196	780.1	2
1	1895	7	1445	754	41	25	1465.5	766.5	1.22549	20	6	20.8806	21.7783	6.5335	22.7372	-16.7022	62.6753	62.6753	6.81253	755.561	2
1	1895	8	1277	707	40	23	1297	718.5	1.22549	16	3	16.2788	17.4227	3.26675	17.7263	-10.6197	88.2602	88.2602	19.3779	706.629	2
1	1895	9	1207	696	35	23	1224.5	707.5	1.22549	15	2	15.1327	16.3337	2.17783	16.4783	-7.59393	99.6144	99.6144	5.29864	685.575	2
1	1895	10	1165	688	36	20	1183	698	1.22549	15	1	15.0333	16.3337	1.08892	16.37	-3.81339	105.821	105.821	0.908338	673.523	2
1	1895	11	1061	688	40	20	1081	698	1.22549	13	1	13.0384	14.1559	1.08892	14.1977	-4.39795	120.96	120.96	9.68894	643.902	2
1	1895	12	964	684	35	18	981.5	693	1.22549	9	0	9	9.80025	0	9.80025	0	136.402	136.402	9.38616	615.008	2
1	1895	13	905	683	35	17	922.5	691.5	1.22549	11	-1	11.0454	11.9781	-1.08892	12.0275	5.19363	145.334	145.334	3.63335	597.874	2
1	1895	14	825	684	44	20	847	694	1.22549	15	0	15	16.3337	0	16.3337	0	156.083	156.083	5.45003	575.949	2
1	1895	15	746	682	37	20	764.5	692	1.22549	18	0	18	19.6005	0	19.6005	0	169.102	169.102	6.35837	551.991	2
1	1895	16	651	680	37	23	669.5	691.5	1.22549	17	0	17	18.5116	0	18.5116	0	183.484	183.484	8.7806	524.403	2
1	1895	17	556	682	42	21	577	692.5	1.22549	12	-1	12.0416	13.067	-1.08892	13.1123	4.76287	197.109	197.109	8.02365	497.541	2
1	1895	18	478	683	41	19	498.5	692.5	1.22549	11	0	11	11.9781	0	11.9781	0	209.069	209.069	5.60142	474.744	2
1	1895	19	411	683	36	23	429	694.5	1.22549	9	0	9	9.80025	0	9.80025	0	219.969	219.969	4.69308	454.562	2
1	1895	20	335	681	37	21	353.5	691.5	1.22549	9	0	9	9.80025	0	9.80025	0	231.323	231.323	5.9042	432.636	2
1	1895	21	272	675	39	22	291.5	686	1.22549	4	0	4	4.35567	0	4.35567	0	240.558	240.558	3.63335	414.632	2
1	1895	22	181	682	63	27	212.5	695.5	1.22549	1	0	1	1.08892	0	1.08892	0	250.701	250.701	4.23891	391.69	2
1	1895	23	1490	753	37	21	1508.5	763.5	1.22549	21	6	21.8403	22.8672	6.5335	23.7823	-15.9479	56.4683	56.4683	-203.77	768.048	1
1	1895	24	1411	723	33	25	1427.5	735.5	1.22549	20	7	21.1896	21.7783	7.62242	23.0737	-19.2941	69.0337	69.0337	6.96392	744.526	1
1	1895	25	1365	728	37	21	1383.5	738.5	1.22549	22	7	23.0868	23.9562	7.62242	25.1396	-17.6535	75.392	75.392	1.36251	731.748	2
1	1895	26	1296	697	39	19	1315.5	706.5	1.22549	22	5	22.561	23.9562	5.44458	24.5671	-12.8052	85.5352	85.5352	4.54169	712.001	1
1	1895	27	1162	671	41	21	1182.5	681.5	1.22549	18	1	18.0278	19.6005	1.08892	19.6307	-3.17923	105.519	105.519	14.0792	673.378	2
1	1895	28	1097	669	41	25	1117.5	681.5	1.22549	14	2	14.1421	15.2448	2.17783	15.3996	-8.12949	115.359	115.359	3.63335	654.502	2
1	1895	29	1026	663	41	21	1046.5	673.5	1.22549	15	1	15.0333	16.3337	1.08892	16.37	-3.81339	126.108	126.108	4.54169	633.884	2
1	1895	30	941	664	45	22	963.5	675	1.22549	15	1	15.0333	16.3337	1.08892	16.37	-3.81339	138.37	138.37	6.05559	609.78	2
1	1895	31	802	659	42	21	823	669.5	1.22549	25	0	25	27.2229	0	27.2229	0	159.867	159.867	14.6848	568.979	2
1	1895	32	706	657	44	20	728	667	1.22549	25	0	25	27.2229	0	27.2229	0	174.098	174.098	7.87226	541.391	2
1	1895	33	225	662	43	27	246.5	675.5	1.22549	3	1	3.16228	3.26675	1.08892	3.44346	-18.4387	247.068	247.068	66.3087	401.564	2
1	1895	34	179	654	37	18	197.5	663	1.22549	3	0	3	3.26675	0	3.26675	0	254.94	254.94	1.36251	387.334	2
1	1895	35	132	652	42	19	153	661.5	1.22549	2	0	2	2.17783	0	2.17783	0	261.299	261.299	0.756948	374.411	2
1	1895	38	1555	647	39	18	1574.5	656	1.22549	30	3	30.1496	32.6675	3.26675	32.8304	-5.70978	46.3252	46.3252	43.7516	787.215	1
1	1895	39	1334	625	41	22	1354.5	636	1.22549	44	0	44	47.9123	0	47.9123	0	79.4796	79.4796	27.2501	723.327	1
1	1895	40	917	614	53	21	943.5	624.5	1.22549	45	0	45	49.0012	0	49.0012	0	140.792	140.792	55.1058	603.972	2
1	1895	41	610	612	45	20	632.5	622	1.22549	56	0	56	60.9793	0	60.9793	0	188.48	188.48	39.6641	513.658	2
1	1895	43	1503	600	50	20	1528	610	1.22549	44	2	44.0454	47.9123	2.17783	47.9618	-2.60205	52.5322	52.5322	34.8196	773.711	1
1	1895	44	1059	594	39	22	1078.5	605	1.22549	57	1	57.0088	62.0682	1.08892	62.0778	-1.00488	121.415	121.415	61.3128	643.176	1
1	1895	45	919	592	49	20	943.5	602	1.22549	65	1	65.0077	70.7796	1.08892	70.788	-0.881226	141.095	141.095	13.7765	603.972	1
1	1910	3	1739	841	43	24	1760.5	853	1.21655	18	6	18.9737	19.6005	6.5335	20.6607	-18.4387	17.864	17.864	6.81253	841.229	2
1	1910	4	1659	815	34	26	1676	828	1.21655	18	6	18.9737	19.6005	6.5335	20.6607	-18.4387	31.3377	31.3377	6.96392	816.69	2
1	1910	5	1610	794	38	24	1629	806	1.21655	18	5	18.6815	19.6005	5.44458	20.3426	-15.5264	38.1502	38.1502	1.66529	803.042	2
1	1910	6	1550	780	38	25	1569	792.5	1.21655	19	5	19.6469	20.6894	5.44458	21.3938	-14.7455	47.2336	47.2336	3.33057	785.618	2
1	1910	7	1467	761	41	25	1487.5	773.5	1.21655	22	7	23.0868	23.9562	7.62242	25.1396	-17.6535	59.3447	59.3447	6.35837	761.95	2
1	1910	8	1294	710	40	23	1314	721.5	1.21655	17	3	17.2627	18.5116	3.26675	18.7976	-10.0078	85.6865	85.6865	20.1348	711.566	2
1	1910	9	1223	696	35	23	1240.5	707.5	1.21655	16	0	16	17.4227	0	17.4227	0	97.1922	97.1922	5.45003	690.221	2
1	1910	10	1181	689	36	20	1199	699	1.21655	16	1	16.0312	17.4227	1.08892	17.4567	-3.57568	103.399	103.399	0.908338	678.17	2
1	1910	11	1074	688	40	20	1094	698	1.21655	13	0	13	14.1559	0	14.1559	0	118.992	118.992	10.1431	647.678	2
1	1910	12	973	684	35	18	990.5	693	1.21655	9	0	9	9.80025	0	9.80025	0	135.04	135.04	9.99172	617.621	2
1	1910	13	917	683	35	17	934.5	691.5	1.21655	12	0	12	13.067	0	13.067	0	143.517	143.517	3.17918	601.359	2
1	1910	14	838	684	44	20	860	694	1.21655	13	0	13	14.1559	0	14.1559	0	154.115	154.115	5.29864	579.724	2
1	1910	15	764	682	37	20	782.5	692	1.21655	18	0	18	19.6005	0	19.6005	0	166.377	166.377	5.60142	557.218	2
1	1910	16	668	680	37	23	686.5	691.5	1.21655	17	0	17	18.5116	0	18.5116	0	180.911	180.911	8.93199	529.34	2
1	1910	17	568	682	42	21	589	692.5	1.21655	12	0	12	13.067	0	13.067	0	195.293	195.293	8.7806	501.026	2
1	1910	18	490	683	41	19	510.5	692.5	1.21655	12	0	12	13.067	0	13.067	0	207.252	207.252	5.60142	478.229	2
1	1910	19	419	682	36	23	437	693.5	1.21655	8	-1	8.06226	8.71133	-1.08892	8.77913	7.12426	218.758	218.758	5.29864	456.885	2
1	1910	20	345	681	37	21	363.5	691.5	1.21655	10	0	10	10.8892	0	10.8892	0	229.809	229.809	5.60142	435.54	2
1	1910	21	277	675	39	22	296.5	686	1.21655	5	0	5	5.44458	0	5.44458	0	239.801	239.801	4.3903	416.084	2
1	1910	22	183	681	63	27	214.5	694.5	1.21655	2	-1	2.23607	2.17783	-1.08892	2.43489	26.5671	250.398	250.398	4.69308	392.271	2
1	1910	23	1509	758	37	21	1527.5	768.5	1.21655	19	5	19.6469	20.6894	5.44458	21.3938	-14.7455	53.5919	53.5919	-206.344	773.566	1
1	1910	24	1432	730	33	25	1448.5	742.5	1.21655	21	7	22.1359	22.8672	7.62242	24.1042	-18.4387	65.8545	65.8545	6.66114	750.624	1
1	1910	25	1385	734	37	21	1403.5	744.5	1.21655	20	6	20.8806	21.7783	6.5335	22.7372	-16.7022	72.3643	72.3643	1.5139	737.556	2
1	1910	26	1318	702	39	19	1337.5	711.5	1.21655	22	5	22.561	23.9562	5.44458	24.5671	-12.8052	82.2046	82.2046	4.23891	718.39	1
1	1910	27	1182	673	41	21	1202.5	683.5	1.21655	20	2	20.0998	21.7783	2.17783	21.887	-5.70978	102.491	102.491	14.382	679.186	2
1	1910	28	1113	669	41	25	1133.5	681.5	1.21655	16	0	16	17.4227	0	17.4227	0	112.937	112.937	4.23891	659.148	2
1	1910	29	1041	663	41	21	1061.5	673.5	1.21655	15	0	15	16.3337	0	16.3337	0	123.837	123.837	4.69308	638.24	2
1	1910	30	957	663	45	22	979.5	674	1.21655	16	-1	16.0312	17.4227	-1.08892	17.4567	3.57568	135.948	135.948	5.9042	614.427	2
1	1910	31	826	660	42	21	847	670.5	1.21655	24	1	24.0208	26.134	1.08892	26.1567	-2.38547	156.234	156.234	13.4737	575.949	2
1	1910	32	730	657	44	20	752	667	1.21655	24	0	24	26.134	0	26.134	0	170.465	170.465	7.87226	548.361	2
1	1910	33	229	662	43	27	250.5	675.5	1.21655	4	0	4	4.35567	0	4.35567	0	246.462	246.462	69.3365	402.725	2
1	1910	34	183	654	37	18	201.5	663	1.21655	4	0	4	4.35567	0	4.35567	0	254.335	254.335	1.36251	388.496	2
1	1910	35	135	652	42	19	156	661.5	1.21655	3	0	3	3.26675	0	3.26675	0	260.844	260.844	0.908338	375.282	2
1	1910	38	1585	649	39	18	1604.5	658	1.21655	30	2	30.0666	32.6675	2.17783	32.74	-3.81339	41.7835	41.7835	40.421	795.927	1
1	1910	39	1377	626	41	22	1397.5	637	1.21655	43	1	43.0116	46.8234	1.08892	46.8361	-1.33194	72.9698	72.9698	25.2821	735.814	1
1	1910	40	961	614	53	21	987.5	624.5	1.21655	44	0	44	47.9123	0	47.9123	0	134.131	134.131	54.9544	616.75	2
1	1910	41	665	612	45	20	687.5	622	1.21655	55	0	55	59.8904	0	59.8904	0	180.154	180.154	37.9988	529.63	2
1	1910	43	1543	602	50	20	1568	612	1.21655	40	2	40.05	43.5567	2.17783	43.6111	-2.86185	46.4766	46.4766	32.3974	785.327	1
1	1910	44	1115	595	39	22	1134.5	606	1.21655	56	1	56.0089	60.9793	1.08892	60.9891	-1.02283	112.937	112.937	58.8906	659.439	1
1	1910	45	984	592	49	20	1008.5	602	1.21655	65	0	65	70.7796	0	70.7796	0	131.255	131.255	12.414	622.848	1
1	1925	3	1758	847	43	24	1779.5	859	1.21951	19	6	19.9249	20.6894	6.5335	21.6965	-17.5289	14.9876	14.9876	6.81253	846.747	2
1	1925	4	1678	821	34	26	1695	834	1.21951	19	6	19.9249	20.6894	6.5335	21.6965	-17.5289	28.4613	28.4613	6.96392	822.208	2
1	1925	5	1627	800	38	24	1646	812	1.21951	17	6	18.0278	18.5116	6.5335	19.6307	-19.4441	35.5766	35.5766	1.96807	807.978	2
1	1925	6	1570	786	38	25	1589	798.5	1.21951	20	6	20.8806	21.7783	6.5335	22.7372	-16.7022	44.2058	44.2058	2.8764	791.426	2
1	1925	7	1487	767	41	25	1507.5	779.5	1.21951	20	6	20.8806	21.7783	6.5335	22.7372	-16.7022	56.317	56.317	6.35837	767.758	2
1	1925	8	1310	713	40	23	1330	724.5	1.21951	16	3	16.2788	17.4227	3.26675	17.7263	-10.6197	83.2643	83.2643	20.7404	716.212	2
1	1925	9	1239	698	35	23	1256.5	709.5	1.21951	16	2	16.1245	17.4227	2.17783	17.5583	-7.12427	94.7699	94.7699	5.45003	694.868	2
1	1925	10	1196	691	36	20	1214	701	1.21951	15	2	15.1327	16.3337	2.17783	16.4783	-7.59393	101.128	101.128	1.05973	682.526	2
1	1925	11	1086	688	40	20	1106	698	1.21951	12	0	12	13.067	0	13.067	0	117.176	117.176	10.5973	651.162	2
1	1925	12	982	684	35	18	999.5	693	1.21951	9	0	9	9.80025	0	9.80025	0	133.677	133.677	10.4459	620.235	2
1	1925	13	927	683	35	17	944.5	691.5	1.21951	10	0	10	10.8892	0	10.8892	0	142.003	142.003	3.02779	604.263	2
1	1925	14	851	684	44	20	873	694	1.21951	13	0	13	14.1559	0	14.1559	0	152.147	152.147	4.84447	583.499	2
1	1925	15	782	682	37	20	800.5	692	1.21951	18	0	18	19.6005	0	19.6005	0	163.652	163.652	4.84447	562.445	2
1	1925	16	686	680	37	23	704.5	691.5	1.21951	18	0	18	19.6005	0	19.6005	0	178.186	178.186	8.93199	534.567	2
1	1925	17	582	682	42	21	603	692.5	1.21951	14	0	14	15.2448	0	15.2448	0	193.173	193.173	9.38616	505.091	2
1	1925	18	501	682	41	19	521.5	691.5	1.21951	11	-1	11.0454	11.9781	-1.08892	12.0275	5.19363	205.587	205.587	6.05559	481.424	2
1	1925	19	428	681	36	23	446	692.5	1.21951	9	-1	9.05539	9.80025	-1.08892	9.86056	6.33939	217.396	217.396	5.60142	459.498	2
1	1925	20	358	682	37	21	376.5	692.5	1.21951	13	1	13.0384	14.1559	1.08892	14.1977	-4.39795	227.841	227.841	4.99586	439.316	2
1	1925	21	284	676	39	22	303.5	687	1.21951	7	1	7.07107	7.62242	1.08892	7.6998	-8.12949	238.741	238.741	5.29864	418.116	2
1	1925	22	184	681	63	27	215.5	694.5	1.21951	1	0	1	1.08892	0	1.08892	0	250.247	250.247	5.60142	392.561	2
1	1925	23	1529	765	37	21	1547.5	775.5	1.21951	20	7	21.1896	21.7783	7.62242	23.0737	-19.2941	50.5641	50.5641	-209.22	779.374	1
1	1925	24	1453	736	33	25	1469.5	748.5	1.21951	21	6	21.8403	22.8672	6.5335	23.7823	-15.9479	62.6753	62.6753	6.50976	756.723	1
1	1925	25	1405	740	37	21	1423.5	750.5	1.21951	20	6	20.8806	21.7783	6.5335	22.7372	-16.7022	69.3365	69.3365	1.66529	743.364	2
1	1925	26	1341	708	39	19	1360.5	717.5	1.21951	23	6	23.7697	25.0451	6.5335	25.8833	-14.6227	78.7226	78.7226	3.78474	725.069	1
1	1925	27	1201	675	41	21	1221.5	685.5	1.21951	19	2	19.105	20.6894	2.17783	20.8037	-6.00821	99.6144	99.6144	14.9876	684.704	2
1	1925	28	1130	670	41	25	1150.5	682.5	1.21951	17	1	17.0294	18.5116	1.08892	18.5436	-3.36584	110.363	110.363	4.54169	664.085	2
1	1925	29	1054	664	41	21	1074.5	674.5	1.21951	13	1	13.0384	14.1559	1.08892	14.1977	-4.39795	121.869	121.869	5.29864	642.015	2
1	1925	30	972	663	45	22	994.5	674	1.21951	15	0	15	16.3337	0	16.3337	0	133.677	133.677	5.60142	618.783	2
1	1925	31	848	660	42	21	869	670.5	1.21951	22	0	22	23.9562	0	23.9562	0	152.904	152.904	12.414	582.338	2
1	1925	32	755	657	44	20	777	667	1.21951	25	0	25	27.2229	0	27.2229	0	166.68	166.68	7.41809	555.621	2
1	1925	33	234	662	43	27	255.5	675.5	1.21951	5	0	5	5.44458	0	5.44458	0	245.705	245.705	72.3643	404.177	2
1	1925	34	187	654	37	18	205.5	663	1.21951	4	0	4	4.35567	0	4.35567	0	253.729	253.729	1.5139	389.657	2
1	1925	35	138	652	42	19	159	661.5	1.21951	3	0	3	3.26675	0	3.26675	0	260.39	260.39	1.05973	376.154	2
1	1925	38	1612	651	39	18	1631.5	660	1.21951	27	2	27.074	29.4007	2.17783	29.4813	-4.23566	37.696	37.696	36.9391	803.768	1
1	1925	39	1418	627	41	22	1438.5	638	1.21951	41	1	41.0122	44.6456	1.08892	44.6589	-1.39688	66.7628	66.7628	23.1626	747.72	1
1	1925	40	1006	615	53	21	1032.5	625.5	1.21951	45	1	45.0111	49.0012	1.08892	49.0133	-1.27277	127.319	127.319	54.3489	629.818	1
1	1925	41	721	612	45	20	743.5	622	1.21951	56	0	56	60.9793	0	60.9793	0	171.676	171.676	36.3335	545.892	2
1	1925	43	1579	605	50	20	1604	615	1.21951	36	3	36.1248	39.201	3.26675	39.3369	-4.76288	41.0266	41.0266	30.1265	795.782	1
1	1925	44	1170	597	39	22	1189.5	608	1.21951	55	2	55.0364	59.8904	2.17783	59.93	-2.08215	104.61	104.61	56.0142	675.411	1
1	1925	45	1048	592	49	20	1072.5	602	1.21951	64	0	64	69.6907	0	69.6907	0	121.566	121.566	11.0514	641.434	1
1	1940	3	1776	852	43	24	1797.5	864	1.22399	18	5	18.6815	19.6005	5.44458	20.3426	-15.5264	12.2626	12.2626	7.2667	851.974	2
1	1940	4	1693	825	34	26	1710	838	1.22399	15	4	15.5242	16.3337	4.35567	16.9045	-14.9334	26.1904	26.1904	7.41809	826.564	2
1	1940	5	1645	805	38	24	1664	817	1.22399	18	5	18.6815	19.6005	5.44458	20.3426	-15.5264	32.8516	32.8516	1.5139	813.206	2
1	1940	6	1589	791	38	25	1608	803.5	1.22399	19	5	19.6469	20.6894	5.44458	21.3938	-14.7455	41.3294	41.3294	2.72501	796.943	2
1	1940	7	1511	774	41	25	1531.5	786.5	1.22399	24	7	25	26.134	7.62242	27.2229	-16.2629	52.6836	52.6836	5.60142	774.728	2
1	1940	8	1328	716	40	23	1348	727.5	1.22399	18	3	18.2483	19.6005	3.26675	19.8709	-9.46198	80.5393	80.5393	21.6487	721.439	2
1	1940	9	1257	701	35	23	1274.5	712.5	1.22399	18	3	18.2483	19.6005	3.26675	19.8709	-9.46198	92.0449	92.0449	5.45003	700.095	2
1	1940	10	1214	693	36	20	1232	703	1.22399	18	2	18.1108	19.6005	2.17783	19.7211	-6.33939	98.4033	98.4033	1.05973	687.753	2
1	1940	11	1099	689	40	20	1119	699	1.22399	13	1	13.0384	14.1559	1.08892	14.1977	-4.39795	115.208	115.208	11.3542	654.938	2
1	1940	12	993	684	35	18	1010.5	693	1.22399	11	0	11	11.9781	0	11.9781	0	132.012	132.012	10.7487	623.429	2
1	1940	13	937	683	35	17	954.5	691.5	1.22399	10	0	10	10.8892	0	10.8892	0	140.49	140.49	3.17918	607.167	2
1	1940	14	863	684	44	20	885	694	1.22399	12	0	12	13.067	0	13.067	0	150.33	150.33	4.54169	586.984	2
1	1940	15	797	683	37	20	815.5	693	1.22399	15	1	15.0333	16.3337	1.08892	16.37	-3.81339	161.381	161.381	4.3903	566.801	2
1	1940	16	705	680	37	23	723.5	691.5	1.22399	19	0	19	20.6894	0	20.6894	0	175.309	175.309	8.32643	540.084	2
1	1940	17	599	682	42	21	620	692.5	1.22399	17	0	17	18.5116	0	18.5116	0	190.6	190.6	9.68894	510.028	2
1	1940	18	514	682	41	19	534.5	691.5	1.22399	13	0	13	14.1559	0	14.1559	0	203.619	203.619	6.66114	485.199	2
1	1940	19	437	681	36	23	455	692.5	1.22399	9	0	9	9.80025	0	9.80025	0	216.033	216.033	6.20698	462.112	2
1	1940	20	371	682	37	21	389.5	692.5	1.22399	13	0	13	14.1559	0	14.1559	0	225.873	225.873	4.3903	443.091	2
1	1940	21	292	677	39	22	311.5	688	1.22399	8	1	8.06226	8.71133	1.08892	8.77913	-7.12427	237.53	237.53	6.05559	420.44	2
1	1940	22	185	681	63	27	216.5	694.5	1.22399	1	0	1	1.08892	0	1.08892	0	250.096	250.096	6.66114	392.852	2
1	1940	23	1548	771	37	21	1566.5	781.5	1.22399	19	6	19.9249	20.6894	6.5335	21.6965	-17.5289	47.6877	47.6877	-211.946	784.892	1
1	1940	24	1474	743	33	25	1490.5	755.5	1.22399	21	7	22.1359	22.8672	7.62242	24.1042	-18.4387	59.4961	59.4961	6.20698	762.821	1
1	1940	25	1425	745	37	21	1443.5	755.5	1.22399	20	5	20.6155	21.7783	5.44458	22.4486	-14.0378	66.3087	66.3087	1.81668	749.172	2
1	1940	26	1365	714	39	19	1384.5	723.5	1.22399	24	6	24.7386	26.134	6.5335	26.9383	-14.0378	75.0893	75.0893	3.17918	732.039	1
1	1940	27	1220	678	41	21	1240.5	688.5	1.22399	19	3	19.2354	20.6894	3.26675	20.9457	-8.97217	96.738	96.738	15.7445	690.221	1
1	1940	28	1148	671	41	25	1168.5	683.5	1.22399	18	1	18.0278	19.6005	1.08892	19.6307	-3.17923	107.638	107.638	4.69308	669.312	2
1	1940	29	1070	665	41	21	1090.5	675.5	1.22399	16	1	16.0312	17.4227	1.08892	17.4567	-3.57568	119.446	119.446	5.60142	646.661	2
1	1940	30	988	663	45	22	1010.5	674	1.22399	16	0	16	17.4227	0	17.4227	0	131.255	131.255	5.60142	623.429	2
1	1940	31	869	660	42	21	890	670.5	1.22399	21	0	21	22.8672	0	22.8672	0	149.724	149.724	11.657	588.436	2
1	1940	32	780	657	44	20	802	667	1.22399	25	0	25	27.2229	0	27.2229	0	162.895	162.895	6.81253	562.881	2
1	1940	33	240	662	43	27	261.5	675.5	1.22399	6	0	6	6.5335	0	6.5335	0	244.797	244.797	75.2407	405.92	2
1	1940	34	191	654	37	18	209.5	663	1.22399	4	0	4	4.35567	0	4.35567	0	253.123	253.123	1.81668	390.819	2
1	1940	35	142	652	42	19	163	661.5	1.22399	4	0	4	4.35567	0	4.35567	0	259.785	259.785	1.05973	377.315	2
1	1940	38	1638	652	39	18	1657.5	661	1.22399	26	1	26.0192	28.3118	1.08892	28.3328	-2.20215	33.7599	33.7599	33.4571	811.318	1
1	1940	39	1459	627	41	22	1479.5	638	1.22399	41	0	41	44.6456	0	44.6456	0	60.5559	60.5559	20.8918	759.627	1
1	1940	40	1050	615	53	21	1076.5	625.5	1.22399	44	0	44	47.9123	0	47.9123	0	120.658	120.658	53.8947	642.596	1
1	1940	41	777	612	45	20	799.5	622	1.22399	56	0	56	60.9793	0	60.9793	0	163.198	163.198	34.5168	562.155	2
1	1940	43	1615	606	50	20	1640	616	1.22399	36	1	36.0139	39.201	1.08892	39.2161	-1.59082	35.5766	35.5766	27.2501	806.236	1
1	1940	44	1224	598	39	22	1243.5	609	1.22399	54	1	54.0093	58.8015	1.08892	58.8116	-1.0607	96.4352	96.4352	53.2892	691.092	1
1	1940	45	1111	593	49	20	1135.5	603	1.22399	63	1	63.0079	68.6017	1.08892	68.6104	-0.90918	112.028	112.028	9.68894	659.729	1
1	1955	4	1710	829	34	26	1727	842	1.24533	17	4	17.4642	18.5116	4.35567	19.0171	-13.2416	23.6168	23.6168	7.56948	831.501	2
1	1955	5	1662	810	38	24	1681	822	1.24533	17	5	17.72	18.5116	5.44458	19.2957	-16.3923	30.2779	30.2779	1.5139	818.142	2
1	1955	6	1607	797	38	25	1626	809.5	1.24533	18	6	18.9737	19.6005	6.5335	20.6607	-18.4387	38.6044	38.6044	2.57362	802.17	2
1	1955	7	1536	782	41	25	1556.5	794.5	1.24533	25	8	26.2488	27.2229	8.71133	28.5828	-17.7481	48.8989	48.8989	4.54169	781.988	2
1	1955	8	1346	720	40	23	1366	731.5	1.24533	18	4	18.4391	19.6005	4.35567	20.0786	-12.5296	77.8143	77.8143	22.7084	726.666	2
1	1955	9	1276	704	35	23	1293.5	715.5	1.24533	19	3	19.2354	20.6894	3.26675	20.9457	-8.97217	89.1685	89.1685	5.29864	705.612	2
1	1955	10	1231	695	36	20	1249	705	1.24533	17	2	17.1172	18.5116	2.17783	18.6392	-6.70905	95.8296	95.8296	1.36251	692.69	2
1	1955	11	1113	689	40	20	1133	699	1.24533	14	0	14	15.2448	0	15.2448	0	113.088	113.088	11.8084	659.003	2
1	1955	12	1005	684	35	18	1022.5	693	1.24533	12	0	12	13.067	0	13.067	0	130.195	130.195	11.0514	626.914	2
1	1955	13	947	682	35	17	964.5	690.5	1.24533	10	-1	10.0499	10.8892	-1.08892	10.9435	5.70978	138.976	138.976	3.48196	610.071	2
1	1955	14	875	684	44	20	897	694	1.24533	12	0	12	13.067	0	13.067	0	148.513	148.513	4.23891	590.469	2
1	1955	15	811	682	37	20	829.5	692	1.24533	14	-1	14.0357	15.2448	-1.08892	15.2837	4.0849	159.262	159.262	4.08752	570.867	2
1	1955	16	723	679	37	23	741.5	690.5	1.24533	18	-1	18.0278	19.6005	-1.08892	19.6307	3.17923	172.584	172.584	7.72087	545.312	2
1	1955	17	618	682	42	21	639	692.5	1.24533	19	0	19	20.6894	0	20.6894	0	187.723	187.723	9.53755	515.546	2
1	1955	18	527	682	41	19	547.5	691.5	1.24533	13	0	13	14.1559	0	14.1559	0	201.651	201.651	7.56948	488.974	2
1	1955	19	448	681	36	23	466	692.5	1.24533	11	0	11	11.9781	0	11.9781	0	214.368	214.368	6.50976	465.306	2
1	1955	20	383	682	37	21	401.5	692.5	1.24533	12	0	12	13.067	0	13.067	0	224.057	224.057	4.23891	446.576	2
1	1955	21	303	677	39	22	322.5	688	1.24533	11	0	11	11.9781	0	11.9781	0	235.865	235.865	6.20698	423.634	2
1	1955	22	186	681	63	27	217.5	694.5	1.24533	1	0	1	1.08892	0	1.08892	0	249.944	249.944	8.17504	393.142	2
1	1955	23	1568	778	37	21	1586.5	788.5	1.24533	20	7	21.1896	21.7783	7.62242	23.0737	-19.2941	44.6599	44.6599	-214.822	790.7	1
1	1955	24	1494	750	33	25	1510.5	762.5	1.24533	20	7	21.1896	21.7783	7.62242	23.0737	-19.2941	56.4683	56.4683	6.20698	768.629	1
1	1955	25	1445	751	37	21	1463.5	761.5	1.24533	20	6	20.8806	21.7783	6.5335	22.7372	-16.7022	63.2809	63.2809	1.81668	754.98	2
1	1955	26	1388	720	39	19	1407.5	729.5	1.24533	23	6	23.7697	25.0451	6.5335	25.8833	-14.6227	71.6073	71.6073	2.72501	738.718	1
1	1955	27	1239	681	41	21	1259.5	691.5	1.24533	19	3	19.2354	20.6894	3.26675	20.9457	-8.97217	93.8616	93.8616	16.3501	695.739	1
1	1955	28	1165	673	41	25	1185.5	685.5	1.24533	17	2	17.1172	18.5116	2.17783	18.6392	-6.70905	105.064	105.064	4.99586	674.249	2
1	1955	29	1085	665	41	21	1105.5	675.5	1.24533	15	0	15	16.3337	0	16.3337	0	117.176	117.176	5.9042	651.017	2
1	1955	30	1003	663	45	22	1025.5	674	1.24533	15	0	15	16.3337	0	16.3337	0	128.984	128.984	5.60142	627.785	2
1	1955	31	888	660	42	21	909	670.5	1.24533	19	0	19	20.6894	0	20.6894	0	146.848	146.848	11.0514	593.954	2
1	1955	32	805	657	44	20	827	667	1.24533	25	0	25	27.2229	0	27.2229	0	159.111	159.111	5.9042	570.141	2
1	1955	33	247	662	43	27	268.5	675.5	1.24533	7	0	7	7.62242	0	7.62242	0	243.737	243.737	77.9657	407.952	2
1	1955	34	196	654	37	18	214.5	663	1.24533	5	0	5	5.44458	0	5.44458	0	252.367	252.367	2.11946	392.271	2
1	1955	35	147	652	42	19	168	661.5	1.24533	5	0	5	5.44458	0	5.44458	0	259.028	259.028	1.05973	378.767	2
1	1955	38	1662	653	39	18	1681.5	662	1.24533	24	1	24.0208	26.134	1.08892	26.1567	-2.38547	30.1265	30.1265	29.9752	818.288	1
1	1955	39	1499	628	41	22	1519.5	639	1.24533	40	1	40.0125	43.5567	1.08892	43.5703	-1.43179	54.5003	54.5003	18.4695	771.243	1
1	1955	40	1094	617	53	21	1120.5	627.5	1.24533	44	2	44.0454	47.9123	2.17783	47.9618	-2.60205	113.996	113.996	53.2892	655.373	1
1	1955	41	832	612	45	20	854.5	622	1.24533	55	0	55	59.8904	0	59.8904	0	154.872	154.872	32.8516	578.127	2
1	1955	43	1649	607	50	20	1674	617	1.24533	34	1	34.0147	37.0232	1.08892	37.0392	-1.68433	30.4293	30.4293	24.2223	816.11	1
1	1955	44	1279	601	39	22	1298.5	612	1.24533	55	3	55.0818	59.8904	3.26675	59.9794	-3.12152	88.1088	88.1088	50.11	707.064	1
1	1955	45	1174	593	49	20	1198.5	603	1.24533	63	0	63	68.6017	0	68.6017	0	102.491	102.491	8.47782	678.024	1
1	1970	4	1728	835	34	26	1745	848	1.23001	18	6	18.9737	19.6005	6.5335	20.6607	-18.4387	20.8918	20.8918	7.72087	836.728	2
1	1970	5	1680	816	38	24	1699	828	1.23001	18	6	18.9737	19.6005	6.5335	20.6607	-18.4387	27.5529	27.5529	1.5139	823.37	2
1	1970	6	1626	803	38	25	1645	815.5	1.23001	19	6	19.9249	20.6894	6.5335	21.6965	-17.5289	35.728	35.728	2.42223	807.688	2
1	1970	7	1560	791	41	25	1580.5	803.5	1.23001	24	9	25.632	26.134	9.80025	27.9111	-20.5604	45.2655	45.2655	3.78474	788.957	2
1	1970	8	1365	724	40	23	1385	735.5	1.23001	19	4	19.4165	20.6894	4.35567	21.1429	-11.8892	74.9379	74.9379	23.4654	732.184	2
1	1970	9	1295	707	35	23	1312.5	718.5	1.23001	19	3	19.2354	20.6894	3.26675	20.9457	-8.97217	86.2921	86.2921	5.29864	711.13	2
1	1970	10	1248	698	36	20	1266	708	1.23001	17	3	17.2627	18.5116	3.26675	18.7976	-10.0078	93.256	93.256	1.66529	697.626	2
1	1970	11	1128	691	40	20	1148	701	1.23001	15	2	15.1327	16.3337	2.17783	16.4783	-7.59393	110.817	110.817	12.1112	663.359	2
1	1970	12	1017	684	35	18	1034.5	693	1.23001	12	0	12	13.067	0	13.067	0	128.378	128.378	11.5056	630.399	2
1	1970	13	956	682	35	17	973.5	690.5	1.23001	9	0	9	9.80025	0	9.80025	0	137.613	137.613	3.93613	612.684	2
1	1970	14	888	684	44	20	910	694	1.23001	13	0	13	14.1559	0	14.1559	0	146.545	146.545	3.63335	594.244	2
1	1970	15	825	682	37	20	843.5	692	1.23001	14	0	14	15.2448	0	15.2448	0	157.142	157.142	3.93613	574.932	2
1	1970	16	741	679	37	23	759.5	690.5	1.23001	18	0	18	19.6005	0	19.6005	0	169.859	169.859	7.11531	550.539	2
1	1970	17	637	682	42	21	658	692.5	1.23001	19	0	19	20.6894	0	20.6894	0	184.847	184.847	9.38616	521.063	2
1	1970	18	541	682	41	19	561.5	691.5	1.23001	14	0	14	15.2448	0	15.2448	0	199.532	199.532	8.32643	493.04	2
1	1970	19	458	681	36	23	476	692.5	1.23001	10	0	10	10.8892	0	10.8892	0	212.854	212.854	7.11531	468.21	2
1	1970	20	394	681	37	21	412.5	691.5	1.23001	11	-1	11.0454	11.9781	-1.08892	12.0275	5.19363	222.391	222.391	4.08752	449.77	2
1	1970	21	315	678	39	22	334.5	689	1.23001	12	1	12.0416	13.067	1.08892	13.1123	-4.76288	234.048	234.048	6.05559	427.119	2
1	1970	22	188	681	63	27	219.5	694.5	1.23001	2	0	2	2.17783	0	2.17783	0	249.642	249.642	9.68894	393.723	2
1	1970	23	1585	784	37	21	1603.5	794.5	1.23001	17	6	18.0278	18.5116	6.5335	19.6307	-19.4441	42.0863	42.0863	-217.093	795.636	1
1	1970	24	1514	757	33	25	1530.5	769.5	1.23001	20	7	21.1896	21.7783	7.62242	23.0737	-19.2941	53.4405	53.4405	5.75281	774.437	1
1	1970	25	1465	757	37	21	1483.5	767.5	1.23001	20	6	20.8806	21.7783	6.5335	22.7372	-16.7022	60.2531	60.2531	1.81668	760.788	2
1	1970	26	1410	727	39	19	1429.5	736.5	1.23001	22	7	23.0868	23.9562	7.62242	25.1396	-17.6535	68.2767	68.2767	2.42223	745.107	1
1	1970	27	1256	684	41	21	1276.5	694.5	1.23001	17	3	17.2627	18.5116	3.26675	18.7976	-10.0078	91.288	91.288	17.107	700.676	1
1	1970	28	1183	675	41	25	1203.5	687.5	1.23001	18	2	18.1108	19.6005	2.17783	19.7211	-6.33939	102.339	102.339	4.84447	679.476	2
1	1970	29	1102	666	41	21	1122.5	676.5	1.23001	17	1	17.0294	18.5116	1.08892	18.5436	-3.36584	114.602	114.602	6.05559	655.954	2
1	1970	30	1019	664	45	22	1041.5	675	1.23001	16	1	16.0312	17.4227	1.08892	17.4567	-3.57568	126.562	126.562	5.75281	632.432	2
1	1970	31	907	660	42	21	928	670.5	1.23001	19	0	19	20.6894	0	20.6894	0	143.972	143.972	10.5973	599.471	2
1	1970	32	828	657	44	20	850	667	1.23001	23	0	23	25.0451	0	25.0451	0	155.629	155.629	5.29864	576.82	2
1	1970	33	256	664	43	27	277.5	677.5	1.23001	9	2	9.21954	9.80025	2.17783	10.0393	-12.5296	242.375	242.375	80.0851	410.566	2
1	1970	34	203	654	37	18	221.5	663	1.23001	7	0	7	7.62242	0	7.62242	0	251.307	251.307	2.42223	394.304	2
1	1970	35	152	653	42	19	173	662.5	1.23001	5	1	5.09902	5.44458	1.08892	5.55241	-11.3102	258.271	258.271	1.36251	380.219	2
1	1970	38	1685	655	39	18	1704.5	664	1.23001	23	2	23.0868	25.0451	2.17783	25.1396	-4.96896	26.6446	26.6446	26.4932	824.967	1
1	1970	39	1537	629	41	22	1557.5	640	1.23001	38	1	38.0132	41.3788	1.08892	41.3932	-1.50711	48.7475	48.7475	16.1987	782.278	1
1	1970	40	1137	619	53	21	1163.5	629.5	1.23001	43	2	43.0465	46.8234	2.17783	46.874	-2.66248	107.487	107.487	52.5322	667.86	1
1	1970	41	888	612	45	20	910.5	622	1.23001	56	0	56	60.9793	0	60.9793	0	146.394	146.394	30.8835	594.389	2
1	1970	43	1680	609	50	20	1705	619	1.23001	31	2	31.0644	33.7564	2.17783	33.8266	-3.6907	25.7362	25.7362	21.1946	825.112	1
1	1970	44	1329	602	39	22	1348.5	613	1.23001	50	1	50.01	54.4458	1.08892	54.4567	-1.14554	80.5393	80.5393	47.2336	721.584	1
1	1970	45	1233	593	49	20	1257.5	603	1.23001	59	0	59	64.2461	0	64.2461	0	93.5588	93.5588	7.11531	695.158	1
1	1985	4	1746	841	34	26	1763	854	1.25	18	6	18.9737	19.6005	6.5335	20.6607	-18.4387	18.1668	18.1668	7.87226	841.955	2
1	1985	5	1697	821	38	24	1716	833	1.25	17	5	17.72	18.5116	5.44458	19.2957	-16.3923	24.9793	24.9793	1.66529	828.306	2
1	1985	6	1646	809	38	25	1665	821.5	1.25	20	6	20.8806	21.7783	6.5335	22.7372	-16.7022	32.7002	32.7002	1.96807	813.496	2
1	1985	7	1579	797	41	25	1599.5	809.5	1.25	19	6	19.9249	20.6894	6.5335	21.6965	-17.5289	42.3891	42.3891	3.93613	794.475	2
1	1985	8	1383	727	40	23	1403	738.5	1.25	18	3	18.2483	19.6005	3.26675	19.8709	-9.46198	72.2129	72.2129	23.6168	737.411	2
1	1985	9	1313	711	35	23	1330.5	722.5	1.25	18	4	18.4391	19.6005	4.35567	20.0786	-12.5296	83.5671	83.5671	5.29864	716.357	2
1	1985	10	1266	702	36	20	1284	712	1.25	18	4	18.4391	19.6005	4.35567	20.0786	-12.5296	90.531	90.531	1.66529	702.854	2
1	1985	11	1144	693	40	20	1164	703	1.25	16	2	16.1245	17.4227	2.17783	17.5583	-7.12427	108.395	108.395	12.414	668.006	2
1	1985	12	1029	685	35	18	1046.5	694	1.25	12	1	12.0416	13.067	1.08892	13.1123	-4.76288	126.562	126.562	12.1112	633.884	2
1	1985	13	965	682	35	17	982.5	690.5	1.25	9	0	9	9.80025	0	9.80025	0	136.251	136.251	4.3903	615.298	2
1	1985	14	898	684	44	20	920	694	1.25	10	0	10	10.8892	0	10.8892	0	145.031	145.031	3.48196	597.148	2
1	1985	15	839	683	37	20	857.5	693	1.25	14	1	14.0357	15.2448	1.08892	15.2837	-4.0849	155.023	155.023	3.33057	578.998	2
1	1985	16	758	679	37	23	776.5	690.5	1.25	17	0	17	18.5116	0	18.5116	0	167.286	167.286	6.66114	555.476	2
1	1985	17	657	681	42	21	678	691.5	1.25	20	-1	20.025	21.7783	-1.08892	21.8055	2.86185	181.819	181.819	8.93199	526.871	2
1	1985	18	556	682	41	19	576.5	691.5	1.25	15	0	15	16.3337	0	16.3337	0	197.261	197.261	9.08338	497.396	2
1	1985	19	470	680	36	23	488	691.5	1.25	12	-1	12.0416	13.067	-1.08892	13.1123	4.76287	211.037	211.037	7.56948	471.695	2
1	1985	20	404	682	37	21	422.5	692.5	1.25	10	1	10.0499	10.8892	1.08892	10.9435	-5.70978	220.878	220.878	4.3903	452.674	2
1	1985	21	328	679	39	22	347.5	690	1.25	13	1	13.0384	14.1559	1.08892	14.1977	-4.39795	232.08	232.08	5.60142	430.894	2
1	1985	22	190	681	63	27	221.5	694.5	1.25	2	0	2	2.17783	0	2.17783	0	249.339	249.339	11.3542	394.304	2
1	1985	23	1601	789	37	21	1619.5	799.5	1.25	16	5	16.7631	17.4227	5.44458	18.2536	-17.3573	39.6641	39.6641	-219.212	800.283	1
1	1985	24	1535	764	33	25	1551.5	776.5	1.25	21	7	22.1359	22.8672	7.62242	24.1042	-18.4387	50.2614	50.2614	4.99586	780.536	1
1	1985	25	1485	763	37	21	1503.5	773.5	1.25	20	6	20.8806	21.7783	6.5335	22.7372	-16.7022	57.2253	57.2253	1.96807	766.596	2
1	1985	26	1433	735	39	19	1452.5	744.5	1.25	23	8	24.3516	25.0451	8.71133	26.5169	-19.183	64.7948	64.7948	1.96807	751.786	1
1	1985	27	1273	687	41	21	1293.5	697.5	1.25	17	3	17.2627	18.5116	3.26675	18.7976	-10.0078	88.7143	88.7143	18.0154	705.612	1
1	1985	28	1201	678	41	25	1221.5	690.5	1.25	18	3	18.2483	19.6005	3.26675	19.8709	-9.46198	99.6144	99.6144	4.69308	684.704	2
1	1985	29	1119	667	41	21	1139.5	677.5	1.25	17	1	17.0294	18.5116	1.08892	18.5436	-3.36584	112.028	112.028	6.20698	660.891	2
1	1985	30	1036	665	45	22	1058.5	676	1.25	17	1	17.0294	18.5116	1.08892	18.5436	-3.36584	123.988	123.988	5.75281	637.368	2
1	1985	31	926	661	42	21	947	671.5	1.25	19	1	19.0263	20.6894	1.08892	20.7181	-3.01221	141.095	141.095	10.2945	604.989	2
1	1985	32	850	658	44	20	872	668	1.25	22	1	22.0227	23.9562	1.08892	23.9809	-2.60205	152.298	152.298	4.84447	583.209	2
1	1985	33	267	665	43	27	288.5	678.5	1.25	11	1	11.0454	11.9781	1.08892	12.0275	-5.19363	240.71	240.71	81.7504	413.76	2
1	1985	34	211	655	37	18	229.5	664	1.25	8	1	8.06226	8.71133	1.08892	8.77913	-7.12427	250.096	250.096	2.8764	396.627	2
1	1985	35	158	653	42	19	179	662.5	1.25	6	0	6	6.5335	0	6.5335	0	257.362	257.362	1.66529	381.962	2
1	1985	38	1707	656	39	18	1726.5	665	1.25	22	1	22.0227	23.9562	1.08892	23.9809	-2.60205	23.314	23.314	23.1626	831.356	1
1	1985	39	1572	630	41	22	1592.5	641	1.25	35	1	35.0143	38.1121	1.08892	38.1276	-1.63623	43.4488	43.4488	14.2306	792.442	1
1	1985	40	1180	621	53	21	1206.5	631.5	1.25	43	2	43.0465	46.8234	2.17783	46.874	-2.66248	100.977	100.977	51.3211	680.348	1
1	1985	41	943	612	45	20	965.5	622	1.25	55	0	55	59.8904	0	59.8904	0	138.067	138.067	29.0668	610.361	2
1	1985	43	1707	610	50	20	1732	620	1.25	27	1	27.0185	29.4007	1.08892	29.4209	-2.12067	21.6487	21.6487	18.4695	832.953	1
1	1985	44	1383	604	39	22	1402.5	615	1.25	54	2	54.037	58.8015	2.17783	58.8418	-2.12067	72.3643	72.3643	43.1461	737.266	1
1	1985	45	1285	593	49	20	1309.5	603	1.25	52	0	52	56.6237	0	56.6237	0	85.6865	85.6865	7.41809	710.259	1
1	2000	4	1764	846	34	26	1781	859	1.24378	18	5	18.6815	19.6005	5.44458	20.3426	-15.5264	15.4417	15.4417	8.17504	847.182	2
1	2000	5	1713	827	38	24	1732	839	1.24378	16	6	17.088	17.4227	6.5335	18.6074	-20.5604	22.5571	22.5571	1.96807	832.953	2
1	2000	6	1663	814	38	25	1682	826.5	1.24378	17	5	17.72	18.5116	5.44458	19.2957	-16.3923	30.1265	30.1265	1.81668	818.433	2
1	2000	7	1599	803	41	25	1619.5	815.5	1.24378	20	6	20.8806	21.7783	6.5335	22.7372	-16.7022	39.3613	39.3613	3.48196	800.283	2
1	2000	8	1401	729	40	23	1421	740.5	1.24378	18	2	18.1108	19.6005	2.17783	19.7211	-6.33939	69.4879	69.4879	23.9196	742.638	1
1	2000	9	1330	714	35	23	1347.5	725.5	1.24378	17	3	17.2627	18.5116	3.26675	18.7976	-10.0078	80.9935	80.9935	5.45003	721.294	2
1	2000	10	1284	706	36	20	1302	716	1.24378	18	4	18.4391	19.6005	4.35567	20.0786	-12.5296	87.806	87.806	1.5139	708.081	2
1	2000	11	1162	695	40	20	1182	705	1.24378	18	2	18.1108	19.6005	2.17783	19.7211	-6.33939	105.67	105.67	12.414	673.233	2
1	2000	12	1041	685	35	18	1058.5	694	1.24378	12	0	12	13.067	0	13.067	0	124.745	124.745	13.0195	637.368	2
1	2000	13	974	682	35	17	991.5	690.5	1.24378	9	0	9	9.80025	0	9.80025	0	134.888	134.888	4.84447	617.912	2
1	2000	14	909	684	44	20	931	694	1.24378	11	0	11	11.9781	0	11.9781	0	143.366	143.366	3.17918	600.342	2
1	2000	15	851	683	37	20	869.5	693	1.24378	12	0	12	13.067	0	13.067	0	153.206	153.206	3.17918	582.483	2
1	2000	16	774	679	37	23	792.5	690.5	1.24378	16	0	16	17.4227	0	17.4227	0	164.863	164.863	6.05559	560.122	2
1	2000	17	677	681	42	21	698	691.5	1.24378	20	0	20	21.7783	0	21.7783	0	178.791	178.791	8.32643	532.679	2
1	2000	18	572	682	41	19	592.5	691.5	1.24378	16	0	16	17.4227	0	17.4227	0	194.838	194.838	9.68894	502.042	2
1	2000	19	482	680	36	23	500	691.5	1.24378	12	0	12	13.067	0	13.067	0	209.22	209.22	8.17504	475.18	2
1	2000	20	413	682	37	21	431.5	692.5	1.24378	9	0	9	9.80025	0	9.80025	0	219.515	219.515	4.84447	455.288	2
1	2000	21	340	679	39	22	359.5	690	1.24378	12	0	12	13.067	0	13.067	0	230.264	230.264	5.14725	434.379	2
1	2000	22	193	681	63	27	224.5	694.5	1.24378	3	0	3	3.26675	0	3.26675	0	248.885	248.885	12.7167	395.175	2
1	2000	23	1616	793	37	21	1634.5	803.5	1.24378	15	4	15.5242	16.3337	4.35567	16.9045	-14.9334	37.3932	37.3932	-221.029	804.639	1
1	2000	24	1553	770	33	25	1569.5	782.5	1.24378	18	6	18.9737	19.6005	6.5335	20.6607	-18.4387	47.5364	47.5364	4.54169	785.763	1
1	2000	25	1505	770	37	21	1523.5	780.5	1.24378	20	7	21.1896	21.7783	7.62242	23.0737	-19.2941	54.1975	54.1975	1.66529	772.404	2
1	2000	26	1450	740	39	19	1469.5	749.5	1.24378	17	5	17.72	18.5116	5.44458	19.2957	-16.3923	62.2211	62.2211	2.42223	756.723	1
1	2000	27	1292	691	41	21	1312.5	701.5	1.24378	19	4	19.4165	20.6894	4.35567	21.1429	-11.8892	85.8379	85.8379	17.7126	711.13	1
1	2000	28	1219	680	41	25	1239.5	692.5	1.24378	18	2	18.1108	19.6005	2.17783	19.7211	-6.33939	96.8894	96.8894	4.84447	689.931	2
1	2000	29	1138	669	41	21	1158.5	679.5	1.24378	19	2	19.105	20.6894	2.17783	20.8037	-6.00821	109.152	109.152	6.05559	666.408	2
1	2000	30	1054	666	45	22	1076.5	677	1.24378	18	1	18.0278	19.6005	1.08892	19.6307	-3.17923	121.263	121.263	5.9042	642.596	2
1	2000	31	943	661	42	21	964	671.5	1.24378	17	0	17	18.5116	0	18.5116	0	138.522	138.522	10.4459	609.926	2
1	2000	32	869	659	44	20	891	669	1.24378	19	1	19.0263	20.6894	1.08892	20.7181	-3.01221	149.422	149.422	4.54169	588.726	2
1	2000	33	279	667	43	27	300.5	680.5	1.24378	12	2	12.1655	13.067	2.17783	13.2472	-9.46198	238.893	238.893	82.8101	417.245	2
1	2000	34	221	656	37	18	239.5	665	1.24378	10	1	10.0499	10.8892	1.08892	10.9435	-5.70978	248.582	248.582	3.17918	399.531	2
1	2000	35	166	654	42	19	187	663.5	1.24378	8	1	8.06226	8.71133	1.08892	8.77913	-7.12427	256.151	256.151	1.96807	384.285	2
1	2000	38	1729	658	39	18	1748.5	667	1.24378	22	2	22.0907	23.9562	2.17783	24.055	-5.19363	19.9834	19.9834	19.832	837.744	1
1	2000	39	1604	631	41	22	1624.5	642	1.24378	32	1	32.0156	34.8453	1.08892	34.8623	-1.78955	38.6044	38.6044	12.7167	801.735	1
1	2000	40	1222	624	53	21	1248.5	634.5	1.24378	42	3	42.107	45.7345	3.26675	45.851	-4.0849	94.6185	94.6185	49.8072	692.544	1
1	2000	41	997	613	45	20	1019.5	623	1.24378	54	1	54.0093	58.8015	1.08892	58.8116	-1.0607	129.892	129.892	27.2501	626.043	1
1	2000	43	1731	611	50	20	1756	621	1.24378	24	1	24.0208	26.134	1.08892	26.1567	-2.38547	18.0154	18.0154	15.7445	839.922	1
1	2000	44	1432	605	39	22	1451.5	616	1.24378	49	1	49.0102	53.3569	1.08892	53.368	-1.16888	64.9462	64.9462	39.3613	751.496	1
1	2000	45	1333	593	49	20	1357.5	603	1.24378	48	0	48	52.268	0	52.268	0	78.4198	78.4198	7.56948	724.198	1
1	2015	5	1729	832	38	24	1748	844	1.23457	16	5	16.7631	17.4227	5.44458	18.2536	-17.3573	20.1348	20.1348	2.72501	837.599	2
1	2015	6	1681	820	38	25	1700	832.5	1.23457	18	6	18.9737	19.6005	6.5335	20.6607	-18.4387	27.4015	27.4015	1.5139	823.66	2
1	2015	7	1618	808	41	25	1638.5	820.5	1.23457	19	5	19.6469	20.6894	5.44458	21.3938	-14.7455	36.4849	36.4849	3.33057	805.8	2
1	2015	8	1419	731	40	23	1439	742.5	1.23457	18	2	18.1108	19.6005	2.17783	19.7211	-6.33939	66.7628	66.7628	24.071	747.866	1
1	2015	9	1350	720	35	23	1367.5	731.5	1.23457	20	6	20.8806	21.7783	6.5335	22.7372	-16.7022	77.9657	77.9657	5.14725	727.102	2
1	2015	10	1301	709	36	20	1319	719	1.23457	17	3	17.2627	18.5116	3.26675	18.7976	-10.0078	85.2324	85.2324	1.96807	713.018	2
1	2015	11	1181	697	40	20	1201	707	1.23457	19	2	19.105	20.6894	2.17783	20.8037	-6.00821	102.794	102.794	12.1112	678.75	2
1	2015	12	1053	685	35	18	1070.5	694	1.23457	12	0	12	13.067	0	13.067	0	122.928	122.928	14.0792	640.853	2
1	2015	13	984	683	35	17	1001.5	691.5	1.23457	10	1	10.0499	10.8892	1.08892	10.9435	-5.70978	133.374	133.374	5.14725	620.816	2
1	2015	14	918	685	44	20	940	695	1.23457	9	1	9.05539	9.80025	1.08892	9.86056	-6.33939	142.003	142.003	3.33057	602.956	2
1	2015	15	863	683	37	20	881.5	693	1.23457	12	0	12	13.067	0	13.067	0	151.39	151.39	2.72501	585.968	2
1	2015	16	788	679	37	23	806.5	690.5	1.23457	14	0	14	15.2448	0	15.2448	0	162.744	162.744	5.75281	564.188	2
1	2015	17	697	681	42	21	718	691.5	1.23457	20	0	20	21.7783	0	21.7783	0	175.763	175.763	7.41809	538.487	2
1	2015	18	589	682	41	19	609.5	691.5	1.23457	17	0	17	18.5116	0	18.5116	0	192.265	192.265	10.1431	506.979	2
1	2015	19	496	680	36	23	514	691.5	1.23457	14	0	14	15.2448	0	15.2448	0	207.101	207.101	8.62921	479.246	2
1	2015	20	424	682	37	21	442.5	692.5	1.23457	11	0	11	11.9781	0	11.9781	0	217.85	217.85	5.29864	458.482	2
1	2015	21	352	679	39	22	371.5	690	1.23457	12	0	12	13.067	0	13.067	0	228.447	228.447	4.99586	437.864	2
1	2015	22	197	681	63	27	228.5	694.5	1.23457	4	0	4	4.35567	0	4.35567	0	248.279	248.279	13.9278	396.336	2
1	2015	23	1629	798	37	21	1647.5	808.5	1.23457	13	5	13.9284	14.1559	5.44458	15.1669	-21.0419	35.4252	35.4252	-222.391	808.414	2
1	2015	24	1570	776	33	25	1586.5	788.5	1.23457	17	6	18.0278	18.5116	6.5335	19.6307	-19.4441	44.9627	44.9627	3.93613	790.7	1
1	2015	25	1522	775	37	21	1540.5	785.5	1.23457	17	5	17.72	18.5116	5.44458	19.2957	-16.3923	51.6239	51.6239	1.66529	777.341	2
1	2015	26	1468	748	39	19	1487.5	757.5	1.23457	18	8	19.6977	19.6005	8.71133	21.4492	-23.9664	59.4961	59.4961	2.27084	761.95	1
1	2015	27	1310	695	41	21	1330.5	705.5	1.23457	18	4	18.4391	19.6005	4.35567	20.0786	-12.5296	83.1129	83.1129	17.7126	716.357	1
1	2015	28	1237	684	41	25	1257.5	696.5	1.23457	18	4	18.4391	19.6005	4.35567	20.0786	-12.5296	94.1644	94.1644	4.84447	695.158	2
1	2015	29	1157	671	41	21	1177.5	681.5	1.23457	19	2	19.105	20.6894	2.17783	20.8037	-6.00821	106.276	106.276	5.9042	671.926	2
1	2015	30	1074	668	45	22	1096.5	679	1.23457	20	2	20.0998	21.7783	2.17783	21.887	-5.70978	118.235	118.235	5.75281	648.404	2
1	2015	31	961	661	42	21	982	671.5	1.23457	18	0	18	19.6005	0	19.6005	0	135.797	135.797	10.7487	615.153	2
1	2015	32	890	659	44	20	912	669	1.23457	21	0	21	22.8672	0	22.8672	0	146.242	146.242	4.08752	594.825	2
1	2015	33	290	667	43	27	311.5	680.5	1.23457	11	0	11	11.9781	0	11.9781	0	237.228	237.228	84.324	420.44	2
1	2015	34	234	657	37	18	252.5	666	1.23457	13	1	13.0384	14.1559	1.08892	14.1977	-4.39795	246.614	246.614	2.8764	403.306	2
1	2015	35	174	655	42	19	195	664.5	1.23457	8	1	8.06226	8.71133	1.08892	8.77913	-7.12427	254.94	254.94	2.72501	386.608	2
1	2015	38	1750	658	39	18	1769.5	667	1.23457	21	0	21	22.8672	0	22.8672	0	16.8043	16.8043	16.6529	843.843	1
1	2015	39	1634	631	41	22	1654.5	642	1.23457	30	0	30	32.6675	0	32.6675	0	34.0627	34.0627	11.3542	810.447	1
1	2015	40	1264	627	53	21	1290.5	637.5	1.23457	42	3	42.107	45.7345	3.26675	45.851	-4.0849	88.2602	88.2602	47.9905	704.741	1
1	2015	41	1051	613	45	20	1073.5	623	1.23457	54	0	54	58.8015	0	58.8015	0	121.717	121.717	25.4335	641.724	1
1	2015	43	1753	611	50	20	1778	621	1.23457	22	0	22	23.9562	0	23.9562	0	14.6848	14.6848	13.1709	846.311	1
1	2015	44	1479	607	39	22	1498.5	618	1.23457	47	2	47.0425	51.1791	2.17783	51.2254	-2.43616	57.8308	57.8308	35.5766	765.144	1
1	2015	45	1378	594	49	20	1402.5	604	1.23457	45	1	45.0111	49.0012	1.08892	49.0133	-1.27277	71.6073	71.6073	7.87226	737.266	1
1	2030	5	1746	838	38	24	1765	850	1.22549	17	6	18.0278	18.5116	6.5335	19.6307	-19.4441	17.5612	17.5612	3.33057	842.536	2
1	2030	6	1697	825	38	25	1716	837.5	1.22549	16	5	16.7631	17.4227	5.44458	18.2536	-17.3573	24.9793	24.9793	1.66529	828.306	2
1	2030	7	1634	814	41	25	1654.5	826.5	1.22549	16	6	17.088	17.4227	6.5335	18.6074	-20.5604	34.0627	34.0627	3.33057	810.447	2
1	2030	8	1437	733	40	23	1457	744.5	1.22549	18	2	18.1108	19.6005	2.17783	19.7211	-6.33939	64.0378	64.0378	23.7682	753.093	1
1	2030	9	1369	724	35	23	1386.5	735.5	1.22549	19	4	19.4165	20.6894	4.35567	21.1429	-11.8892	75.0893	75.0893	4.99586	732.62	2
1	2030	10	1318	714	36	20	1336	724	1.22549	17	5	17.72	18.5116	5.44458	19.2957	-16.3923	82.6587	82.6587	2.27084	717.954	2
1	2030	11	1199	700	40	20	1219	710	1.22549	18	3	18.2483	19.6005	3.26675	19.8709	-9.46198	100.069	100.069	11.9598	683.978	2
1	2030	12	1067	686	35	18	1084.5	695	1.22549	14	1	14.0357	15.2448	1.08892	15.2837	-4.0849	120.809	120.809	14.6848	644.919	2
1	2030	13	995	683	35	17	1012.5	691.5	1.22549	11	0	11	11.9781	0	11.9781	0	131.709	131.709	5.60142	624.01	2
1	2030	14	926	685	44	20	948	695	1.22549	8	0	8	8.71133	0	8.71133	0	140.792	140.792	3.78474	605.279	2
1	2030	15	875	684	37	20	893.5	694	1.22549	12	1	12.0416	13.067	1.08892	13.1123	-4.76288	149.573	149.573	2.11946	589.452	2
1	2030	16	801	680	37	23	819.5	691.5	1.22549	13	1	13.0384	14.1559	1.08892	14.1977	-4.39795	160.776	160.776	5.60142	567.963	2
1	2030	17	715	681	42	21	736	691.5	1.22549	18	0	18	19.6005	0	19.6005	0	173.038	173.038	6.66114	543.714	2
1	2030	18	607	682	41	19	627.5	691.5	1.22549	18	0	18	19.6005	0	19.6005	0	189.54	189.54	10.1431	512.206	2
1	2030	19	511	680	36	23	529	691.5	1.22549	15	0	15	16.3337	0	16.3337	0	204.83	204.83	9.08338	483.602	2
1	2030	20	435	681	37	21	453.5	691.5	1.22549	11	-1	11.0454	11.9781	-1.08892	12.0275	5.19363	216.184	216.184	5.9042	461.676	2
1	2030	21	363	679	39	22	382.5	690	1.22549	11	0	11	11.9781	0	11.9781	0	226.782	226.782	4.99586	441.058	2
1	2030	22	201	681	63	27	232.5	694.5	1.22549	4	0	4	4.35567	0	4.35567	0	247.673	247.673	14.9876	397.498	2
1	2030	23	1640	802	37	21	1658.5	812.5	1.22549	11	4	11.7047	11.9781	4.35567	12.7454	-19.9873	33.7599	33.7599	-223.451	811.608	2
1	2030	24	1585	782	33	25	1601.5	794.5	1.22549	15	6	16.1555	16.3337	6.5335	17.592	-21.8058	42.6919	42.6919	3.33057	795.056	1
1	2030	25	1540	780	37	21	1558.5	790.5	1.22549	18	5	18.6815	19.6005	5.44458	20.3426	-15.5264	48.8989	48.8989	1.21112	782.568	2
1	2030	26	1481	754	39	19	1500.5	763.5	1.22549	13	6	14.3178	14.1559	6.5335	15.5909	-24.7787	57.5281	57.5281	3.02779	765.725	1
1	2030	27	1329	699	41	21	1349.5	709.5	1.22549	19	4	19.4165	20.6894	4.35567	21.1429	-11.8892	80.2365	80.2365	16.8043	721.875	1
1	2030	28	1256	687	41	25	1276.5	699.5	1.22549	19	3	19.2354	20.6894	3.26675	20.9457	-8.97217	91.288	91.288	4.84447	700.676	1
1	2030	29	1175	674	41	21	1195.5	684.5	1.22549	18	3	18.2483	19.6005	3.26675	19.8709	-9.46198	103.551	103.551	6.05559	677.153	2
1	2030	30	1093	670	45	22	1115.5	681	1.22549	19	2	19.105	20.6894	2.17783	20.8037	-6.00821	115.359	115.359	5.60142	653.921	2
1	2030	31	979	661	42	21	1000	671.5	1.22549	18	0	18	19.6005	0	19.6005	0	133.072	133.072	10.9001	620.38	2
1	2030	32	909	660	44	20	931	670	1.22549	19	1	19.0263	20.6894	1.08892	20.7181	-3.01221	143.366	143.366	3.93613	600.342	2
1	2030	33	302	669	43	27	323.5	682.5	1.22549	12	2	12.1655	13.067	2.17783	13.2472	-9.46198	235.411	235.411	85.3838	423.924	2
1	2030	34	247	658	37	18	265.5	667	1.22549	13	1	13.0384	14.1559	1.08892	14.1977	-4.39795	244.646	244.646	2.72501	407.081	2
1	2030	35	184	655	42	19	205	664.5	1.22549	10	0	10	10.8892	0	10.8892	0	253.426	253.426	3.17918	389.512	2
1	2030	38	1771	659	39	18	1790.5	668	1.22549	21	1	21.0238	22.8672	1.08892	22.8932	-2.72577	13.6251	13.6251	13.4737	849.941	1
1	2030	39	1662	632	41	22	1682.5	643	1.22549	28	1	28.0179	30.4897	1.08892	30.5091	-2.04498	29.8238	29.8238	10.2945	818.578	1
1	2030	40	1305	630	53	21	1331.5	640.5	1.22549	41	3	41.1096	44.6456	3.26675	44.7649	-4.1842	82.0532	82.0532	46.0225	716.648	1
1	2030	41	1104	613	45	20	1126.5	623	1.22549	53	0	53	57.7126	0	57.7126	0	113.694	113.694	23.6168	657.116	1
1	2030	43	1771	612	50	20	1796	622	1.22549	18	1	18.0278	19.6005	1.08892	19.6307	-3.17923	11.9598	11.9598	10.9001	851.538	1
1	2030	44	1523	608	39	22	1542.5	619	1.22549	44	1	44.0114	47.9123	1.08892	47.9247	-1.3017	51.1697	51.1697	31.6404	777.922	1
1	2030	45	1420	595	49	20	1444.5	605	1.22549	42	1	42.0119	45.7345	1.08892	45.7475	-1.36365	65.2489	65.2489	8.17504	749.463	1
1	2045	5	1765	844	38	24	1784	856	1.22399	19	6	19.9249	20.6894	6.5335	21.6965	-17.5289	14.6848	14.6848	3.48196	848.054	2
1	2045	6	1712	830	38	25	1731	842.5	1.22399	15	5	15.8114	16.3337	5.44458	17.2173	-18.4387	22.7084	22.7084	2.27084	832.662	2
1	2045	7	1650	819	41	25	1670.5	831.5	1.22399	16	5	16.7631	17.4227	5.44458	18.2536	-17.3573	31.6404	31.6404	3.17918	815.093	2
1	2045	8	1454	735	40	23	1474	746.5	1.22399	17	2	17.1172	18.5116	2.17783	18.6392	-6.70905	61.4642	61.4642	23.6168	758.03	1
1	2045	9	1386	727	35	23	1403.5	738.5	1.22399	17	3	17.2627	18.5116	3.26675	18.7976	-10.0078	72.5156	72.5156	4.99586	737.556	2
1	2045	10	1334	718	36	20	1352	728	1.22399	16	4	16.4924	17.4227	4.35567	17.9589	-14.0378	80.2365	80.2365	2.42223	722.601	2
1	2045	11	1216	702	40	20	1236	712	1.22399	17	2	17.1172	18.5116	2.17783	18.6392	-6.70905	97.4949	97.4949	11.8084	688.914	2
1	2045	12	1083	688	35	18	1100.5	697	1.22399	16	2	16.1245	17.4227	2.17783	17.5583	-7.12427	118.387	118.387	14.8362	649.565	2
1	2045	13	1008	683	35	17	1025.5	691.5	1.22399	13	0	13	14.1559	0	14.1559	0	129.741	129.741	6.05559	627.785	2
1	2045	14	933	685	44	20	955	695	1.22399	7	0	7	7.62242	0	7.62242	0	139.733	139.733	4.69308	607.312	2
1	2045	15	884	684	37	20	902.5	694	1.22399	9	0	9	9.80025	0	9.80025	0	148.21	148.21	1.81668	592.066	2
1	2045	16	813	679	37	23	831.5	690.5	1.22399	12	-1	12.0416	13.067	-1.08892	13.1123	4.76287	158.959	158.959	5.14725	571.448	2
1	2045	17	733	682	42	21	754	692.5	1.22399	18	1	18.0278	19.6005	1.08892	19.6307	-3.17923	170.313	170.313	5.75281	548.942	2
1	2045	18	626	682	41	19	646.5	691.5	1.22399	19	0	19	20.6894	0	20.6894	0	186.663	186.663	9.99172	517.724	2
1	2045	19	527	680	36	23	545	691.5	1.22399	16	0	16	17.4227	0	17.4227	0	202.408	202.408	9.53755	488.248	2
1	2045	20	447	682	37	21	465.5	692.5	1.22399	12	1	12.0416	13.067	1.08892	13.1123	-4.76288	214.368	214.368	6.50976	465.161	2
1	2045	21	374	679	39	22	393.5	690	1.22399	11	0	11	11.9781	0	11.9781	0	225.116	225.116	5.14725	444.252	2
1	2045	22	207	681	63	27	238.5	694.5	1.22399	6	0	6	6.5335	0	6.5335	0	246.765	246.765	15.7445	399.24	2
1	2045	23	1649	805	37	21	1667.5	815.5	1.22399	9	3	9.48683	9.80025	3.26675	10.3304	-18.4387	32.3974	32.3974	-223.905	814.222	2
1	2045	24	1600	787	33	25	1616.5	799.5	1.22399	15	5	15.8114	16.3337	5.44458	17.2173	-18.4387	40.421	40.421	2.42223	799.412	2
1	2045	25	1555	785	37	21	1573.5	795.5	1.22399	15	5	15.8114	16.3337	5.44458	17.2173	-18.4387	46.628	46.628	1.21112	786.924	2
1	2045	26	1496	760	39	19	1515.5	769.5	1.22399	15	6	16.1555	16.3337	6.5335	17.592	-21.8058	55.2572	55.2572	3.02779	770.081	1
1	2045	27	1348	704	41	21	1368.5	714.5	1.22399	19	5	19.6469	20.6894	5.44458	21.3938	-14.7455	77.3601	77.3601	16.1987	727.392	1
1	2045	28	1275	690	41	25	1295.5	702.5	1.22399	19	3	19.2354	20.6894	3.26675	20.9457	-8.97217	88.4116	88.4116	4.84447	706.193	1
1	2045	29	1195	677	41	21	1215.5	687.5	1.22399	20	3	20.2237	21.7783	3.26675	22.022	-8.53021	100.523	100.523	5.9042	682.961	2
1	2045	30	1114	672	45	22	1136.5	683	1.22399	21	2	21.095	22.8672	2.17783	22.9707	-5.43951	112.18	112.18	5.45003	660.02	2
1	2045	31	998	661	42	21	1019	671.5	1.22399	19	0	19	20.6894	0	20.6894	0	130.195	130.195	11.2028	625.898	2
1	2045	32	927	661	44	20	949	671	1.22399	18	1	18.0278	19.6005	1.08892	19.6307	-3.17923	140.641	140.641	4.08752	605.57	2
1	2045	33	313	669	43	27	334.5	682.5	1.22399	11	0	11	11.9781	0	11.9781	0	233.746	233.746	86.4435	427.119	2
1	2045	34	261	658	37	18	279.5	667	1.22399	14	0	14	15.2448	0	15.2448	0	242.526	242.526	2.27084	411.147	2
1	2045	35	196	656	42	19	217	665.5	1.22399	12	1	12.0416	13.067	1.08892	13.1123	-4.76288	251.61	251.61	3.48196	392.997	2
1	2045	39	1688	632	41	22	1708.5	643	1.22399	26	0	26	28.3118	0	28.3118	0	25.8876	25.8876	9.23477	826.128	1
1	2045	40	1344	633	53	21	1370.5	643.5	1.22399	39	3	39.1152	42.4677	3.26675	42.5932	-4.39795	76.149	76.149	44.0544	727.973	1
1	2045	41	1157	614	45	20	1179.5	624	1.22399	53	1	53.0094	57.7126	1.08892	57.7229	-1.08069	105.67	105.67	21.4973	672.507	1
1	2045	44	1563	609	39	22	1582.5	620	1.22399	40	1	40.0125	43.5567	1.08892	43.5703	-1.43179	45.1141	45.1141	28.0071	789.538	1
1	2045	45	1462	596	49	20	1486.5	606	1.22399	42	1	42.0119	45.7345	1.08892	45.7475	-1.36365	58.8906	58.8906	7.87226	761.66	1
1	2060	6	1728	834	38	25	1747	846.5	1.23001	16	4	16.4924	17.4227	4.35567	17.9589	-14.0378	20.2862	20.2862	2.8764	837.309	2
1	2060	7	1667	824	41	25	1687.5	836.5	1.23001	17	5	17.72	18.5116	5.44458	19.2957	-16.3923	29.0668	29.0668	3.02779	820.03	2
1	2060	8	1471	736	40	23	1491	747.5	1.23001	17	1	17.0294	18.5116	1.08892	18.5436	-3.36584	58.8906	58.8906	23.6168	762.966	1
1	2060	9	1403	731	35	23	1420.5	742.5	1.23001	17	4	17.4642	18.5116	4.35567	19.0171	-13.2416	69.942	69.942	4.99586	742.493	2
1	2060	10	1355	724	36	20	1373	734	1.23001	21	6	21.8403	22.8672	6.5335	23.7823	-15.9479	77.0573	77.0573	1.81668	728.699	2
1	2060	11	1235	705	40	20	1255	715	1.23001	19	3	19.2354	20.6894	3.26675	20.9457	-8.97217	94.6185	94.6185	12.1112	694.432	2
1	2060	12	1099	688	35	18	1116.5	697	1.23001	16	0	16	17.4227	0	17.4227	0	115.964	115.964	15.2904	654.212	2
1	2060	13	1022	683	35	17	1039.5	691.5	1.23001	14	0	14	15.2448	0	15.2448	0	127.621	127.621	6.35837	631.851	2
1	2060	14	941	685	44	20	963	695	1.23001	8	0	8	8.71133	0	8.71133	0	138.522	138.522	5.60142	609.635	2
1	2060	15	893	684	37	20	911.5	694	1.23001	9	0	9	9.80025	0	9.80025	0	146.848	146.848	1.66529	594.68	2
1	2060	16	823	679	37	23	841.5	690.5	1.23001	10	0	10	10.8892	0	10.8892	0	157.445	157.445	4.99586	574.352	2
1	2060	17	749	681	42	21	770	691.5	1.23001	16	-1	16.0312	17.4227	-1.08892	17.4567	3.57568	167.891	167.891	4.84447	553.588	2
1	2060	18	645	682	41	19	665.5	691.5	1.23001	19	0	19	20.6894	0	20.6894	0	183.787	183.787	9.53755	523.241	2
1	2060	19	544	680	36	23	562	691.5	1.23001	17	0	17	18.5116	0	18.5116	0	199.834	199.834	9.84033	493.185	2
1	2060	20	460	681	37	21	478.5	691.5	1.23001	13	-1	13.0384	14.1559	-1.08892	14.1977	4.39796	212.4	212.4	7.11531	468.936	2
1	2060	21	385	678	39	22	404.5	689	1.23001	11	-1	11.0454	11.9781	-1.08892	12.0275	5.19363	223.451	223.451	5.45003	447.447	2
1	2060	22	212	681	63	27	243.5	694.5	1.23001	5	0	5	5.44458	0	5.44458	0	246.008	246.008	16.6529	400.692	2
1	2060	23	1656	807	37	21	1674.5	817.5	1.23001	7	2	7.28011	7.62242	2.17783	7.92743	-15.9479	31.3377	31.3377	-224.208	816.255	2
1	2060	24	1612	791	33	25	1628.5	803.5	1.23001	12	4	12.6491	13.067	4.35567	13.7738	-18.4387	38.6044	38.6044	1.66529	802.896	2
1	2060	25	1570	790	37	21	1588.5	800.5	1.23001	15	5	15.8114	16.3337	5.44458	17.2173	-18.4387	44.3572	44.3572	0.756948	791.28	2
1	2060	26	1511	765	39	19	1530.5	774.5	1.23001	15	5	15.8114	16.3337	5.44458	17.2173	-18.4387	52.9864	52.9864	3.02779	774.437	2
1	2060	27	1365	708	41	21	1385.5	718.5	1.23001	17	4	17.4642	18.5116	4.35567	19.0171	-13.2416	74.7865	74.7865	15.8959	732.329	1
1	2060	28	1295	694	41	25	1315.5	706.5	1.23001	20	4	20.3961	21.7783	4.35567	22.2096	-11.3102	85.3838	85.3838	4.3903	712.001	1
1	2060	29	1215	680	41	21	1235.5	690.5	1.23001	20	3	20.2237	21.7783	3.26675	22.022	-8.53021	97.4949	97.4949	5.9042	688.769	2
1	2060	30	1134	674	45	22	1156.5	685	1.23001	20	2	20.0998	21.7783	2.17783	21.887	-5.70978	109.152	109.152	5.45003	665.828	2
1	2060	31	1018	662	42	21	1039	672.5	1.23001	20	1	20.025	21.7783	1.08892	21.8055	-2.86185	127.167	127.167	11.2028	631.706	2
1	2060	32	946	661	44	20	968	671	1.23001	19	0	19	20.6894	0	20.6894	0	137.765	137.765	4.23891	611.087	2
1	2060	33	324	670	43	27	345.5	683.5	1.23001	11	1	11.0454	11.9781	1.08892	12.0275	-5.19363	232.08	232.08	87.6546	430.313	2
1	2060	34	278	658	37	18	296.5	667	1.23001	17	0	17	18.5116	0	18.5116	0	239.953	239.953	1.36251	416.084	2
1	2060	35	208	656	42	19	229	665.5	1.23001	12	0	12	13.067	0	13.067	0	249.793	249.793	4.23891	396.482	2
1	2060	39	1712	633	41	22	1732.5	644	1.23001	24	1	24.0208	26.134	1.08892	26.1567	-2.38547	22.2543	22.2543	8.62921	833.098	1
1	2060	40	1383	636	53	21	1409.5	646.5	1.23001	39	3	39.1152	42.4677	3.26675	42.5932	-4.39795	70.2448	70.2448	41.7835	739.299	1
1	2060	41	1209	614	45	20	1231.5	624	1.23001	52	0	52	56.6237	0	56.6237	0	97.7977	97.7977	19.5293	687.608	1
1	2060	44	1599	610	39	22	1618.5	621	1.23001	36	1	36.0139	39.201	1.08892	39.2161	-1.59082	39.6641	39.6641	24.5251	799.992	1
1	2060	45	1500	598	49	20	1524.5	608	1.23001	38	2	38.0526	41.3788	2.17783	41.4361	-3.01221	53.1378	53.1378	7.56948	772.695	1
1	2075	6	1744	840	38	25	1763	852.5	1.221	16	6	17.088	17.4227	6.5335	18.6074	-20.5604	17.864	17.864	3.63335	841.955	2
1	2075	7	1683	830	41	25	1703.5	842.5	1.221	16	6	17.088	17.4227	6.5335	18.6074	-20.5604	26.6446	26.6446	3.02779	824.676	2
1	2075	8	1489	739	40	23	1509	750.5	1.221	18	3	18.2483	19.6005	3.26675	19.8709	-9.46198	56.1656	56.1656	23.314	768.194	1
1	2075	9	1420	734	35	23	1437.5	745.5	1.221	17	3	17.2627	18.5116	3.26675	18.7976	-10.0078	67.3684	67.3684	5.14725	747.43	1
1	2075	10	1371	728	36	20	1389	738	1.221	16	4	16.4924	17.4227	4.35567	17.9589	-14.0378	74.6351	74.6351	1.96807	733.346	2
1	2075	11	1255	708	40	20	1275	718	1.221	20	3	20.2237	21.7783	3.26675	22.022	-8.53021	91.5907	91.5907	11.5056	700.24	2
1	2075	12	1117	691	35	18	1134.5	700	1.221	18	3	18.2483	19.6005	3.26675	19.8709	-9.46198	113.239	113.239	15.5931	659.439	2
1	2075	13	1035	684	35	17	1052.5	692.5	1.221	13	1	13.0384	14.1559	1.08892	14.1977	-4.39795	125.653	125.653	7.11531	635.626	2
1	2075	14	949	685	44	20	971	695	1.221	8	0	8	8.71133	0	8.71133	0	137.31	137.31	6.35837	611.958	2
1	2075	15	900	684	37	20	918.5	694	1.221	7	0	7	7.62242	0	7.62242	0	145.788	145.788	1.81668	596.712	2
1	2075	16	832	679	37	23	850.5	690.5	1.221	9	0	9	9.80025	0	9.80025	0	156.083	156.083	4.69308	576.965	2
1	2075	17	763	681	42	21	784	691.5	1.221	14	0	14	15.2448	0	15.2448	0	165.772	165.772	4.08752	557.654	2
1	2075	18	663	682	41	19	683.5	691.5	1.221	18	0	18	19.6005	0	19.6005	0	181.062	181.062	8.93199	528.468	2
1	2075	19	562	679	36	23	580	690.5	1.221	18	-1	18.0278	19.6005	-1.08892	19.6307	3.17923	197.109	197.109	9.84033	498.412	2
1	2075	20	476	681	37	21	494.5	691.5	1.221	16	0	16	17.4227	0	17.4227	0	209.977	209.977	7.41809	473.583	2
1	2075	21	396	678	39	22	415.5	689	1.221	11	0	11	11.9781	0	11.9781	0	221.786	221.786	6.20698	450.641	2
1	2075	22	218	681	63	27	249.5	694.5	1.221	6	0	6	6.5335	0	6.5335	0	245.1	245.1	17.4098	402.435	2
1	2075	23	1662	809	37	21	1680.5	819.5	1.221	6	2	6.32456	6.5335	2.17783	6.88691	-18.4387	30.4293	30.4293	-224.208	817.997	2
1	2075	24	1622	794	33	25	1638.5	806.5	1.221	10	3	10.4403	10.8892	3.26675	11.3686	-16.7022	37.0905	37.0905	1.05973	805.8	2
1	2075	25	1581	793	37	21	1599.5	803.5	1.221	11	3	11.4018	11.9781	3.26675	12.4156	-15.2573	42.6919	42.6919	0.605559	794.475	2
1	2075	26	1524	770	39	19	1543.5	779.5	1.221	13	5	13.9284	14.1559	5.44458	15.1669	-21.0419	51.0183	51.0183	2.72501	778.212	2
1	2075	27	1381	712	41	21	1401.5	722.5	1.221	16	4	16.4924	17.4227	4.35567	17.9589	-14.0378	72.3643	72.3643	15.4417	736.976	1
1	2075	28	1313	697	41	25	1333.5	709.5	1.221	18	3	18.2483	19.6005	3.26675	19.8709	-9.46198	82.6587	82.6587	4.08752	717.228	1
1	2075	29	1233	683	41	21	1253.5	693.5	1.221	18	3	18.2483	19.6005	3.26675	19.8709	-9.46198	94.7699	94.7699	5.9042	693.996	1
1	2075	30	1155	677	45	22	1177.5	688	1.221	21	3	21.2132	22.8672	3.26675	23.0994	-8.12949	105.973	105.973	4.99586	671.926	2
1	2075	31	1039	663	42	21	1060	673.5	1.221	21	1	21.0238	22.8672	1.08892	22.8932	-2.72577	123.988	123.988	11.2028	637.804	2
1	2075	32	965	662	44	20	987	672	1.221	19	1	19.0263	20.6894	1.08892	20.7181	-3.01221	134.888	134.888	4.54169	616.605	2
1	2075	33	335	670	43	27	356.5	683.5	1.221	11	0	11	11.9781	0	11.9781	0	230.415	230.415	88.8657	433.508	2
1	2075	34	297	659	37	18	315.5	668	1.221	19	1	19.0263	20.6894	1.08892	20.7181	-3.01221	237.076	237.076	0.15139	421.601	2
1	2075	35	222	657	42	19	243	666.5	1.221	14	1	14.0357	15.2448	1.08892	15.2837	-4.0849	247.673	247.673	4.99586	400.547	2
1	2075	39	1733	633	41	22	1753.5	644	1.221	21	0	21	22.8672	0	22.8672	0	19.0751	19.0751	8.17504	839.196	1
1	2075	40	1420	638	53	21	1446.5	648.5	1.221	37	2	37.054	40.2899	2.17783	40.3487	-3.09348	64.6434	64.6434	39.3613	750.044	1
1	2075	41	1260	614	45	20	1282.5	624	1.221	51	0	51	55.5347	0	55.5347	0	90.0768	90.0768	17.4098	702.418	1
1	2075	44	1630	609	39	22	1649.5	620	1.221	31	-1	31.0161	33.7564	-1.08892	33.774	1.84723	34.971	34.971	21.3459	808.995	1
1	2075	45	1535	601	49	20	1559.5	611	1.221	35	3	35.1283	38.1121	3.26675	38.2518	-4.89832	47.8391	47.8391	6.96392	782.859	1
1	2090	6	1760	844	38	25	1779	856.5	1.23153	16	4	16.4924	17.4227	4.35567	17.9589	-14.0378	15.4417	15.4417	4.3903	846.602	2
1	2090	7	1696	833	41	25	1716.5	845.5	1.23153	13	3	13.3417	14.1559	3.26675	14.528	-12.9956	24.6765	24.6765	3.48196	828.452	2
1	2090	8	1508	742	40	23	1528	753.5	1.23153	19	3	19.2354	20.6894	3.26675	20.9457	-8.97217	53.2892	53.2892	22.4057	773.711	1
1	2090	9	1438	738	35	23	1455.5	749.5	1.23153	18	4	18.4391	19.6005	4.35567	20.0786	-12.5296	64.6434	64.6434	5.29864	752.657	1
1	2090	10	1387	732	36	20	1405	742	1.23153	16	4	16.4924	17.4227	4.35567	17.9589	-14.0378	72.2129	72.2129	2.27084	737.992	2
1	2090	11	1274	712	40	20	1294	722	1.23153	19	4	19.4165	20.6894	4.35567	21.1429	-11.8892	88.7143	88.7143	11.0514	705.758	2
1	2090	12	1135	692	35	18	1152.5	701	1.23153	18	1	18.0278	19.6005	1.08892	19.6307	-3.17923	110.514	110.514	15.7445	664.666	2
1	2090	13	1048	684	35	17	1065.5	692.5	1.23153	13	0	13	14.1559	0	14.1559	0	123.685	123.685	7.87226	639.401	2
1	2090	14	959	685	44	20	981	695	1.23153	10	0	10	10.8892	0	10.8892	0	135.797	135.797	6.81253	614.862	2
1	2090	15	907	684	37	20	925.5	694	1.23153	7	0	7	7.62242	0	7.62242	0	144.729	144.729	2.27084	598.745	2
1	2090	16	840	679	37	23	858.5	690.5	1.23153	8	0	8	8.71133	0	8.71133	0	154.872	154.872	4.54169	579.288	2
1	2090	17	774	681	42	21	795	691.5	1.23153	11	0	11	11.9781	0	11.9781	0	164.106	164.106	3.63335	560.848	2
1	2090	18	680	681	41	19	700.5	690.5	1.23153	17	-1	17.0294	18.5116	-1.08892	18.5436	3.36583	178.488	178.488	8.02365	533.405	2
1	2090	19	580	679	36	23	598	690.5	1.23153	18	0	18	19.6005	0	19.6005	0	194.384	194.384	9.68894	503.639	2
1	2090	20	494	681	37	21	512.5	691.5	1.23153	18	0	18	19.6005	0	19.6005	0	207.252	207.252	7.41809	478.81	2
1	2090	21	407	678	39	22	426.5	689	1.23153	11	0	11	11.9781	0	11.9781	0	220.121	220.121	7.2667	453.836	2
1	2090	22	224	681	63	27	255.5	694.5	1.23153	6	0	6	6.5335	0	6.5335	0	244.192	244.192	18.1668	404.177	2
1	2090	23	1669	812	37	21	1687.5	822.5	1.23153	7	3	7.61577	7.62242	3.26675	8.29294	-23.2028	29.3696	29.3696	-224.359	820.03	2
1	2090	24	1630	797	33	25	1646.5	809.5	1.23153	8	3	8.544	8.71133	3.26675	9.30371	-20.5604	35.8793	35.8793	0.908338	808.124	2
1	2090	25	1590	795	37	21	1608.5	805.5	1.23153	9	2	9.21954	9.80025	2.17783	10.0393	-12.5296	41.3294	41.3294	0.454169	797.088	2
1	2090	26	1537	775	39	19	1556.5	784.5	1.23153	13	5	13.9284	14.1559	5.44458	15.1669	-21.0419	49.0502	49.0502	2.11946	781.988	2
1	2090	27	1394	716	41	21	1414.5	726.5	1.23153	13	4	13.6015	14.1559	4.35567	14.8109	-17.1059	70.3962	70.3962	15.4417	740.751	1
1	2090	28	1331	699	41	25	1351.5	711.5	1.23153	18	2	18.1108	19.6005	2.17783	19.7211	-6.33939	79.9337	79.9337	3.33057	722.456	1
1	2090	29	1252	687	41	21	1272.5	697.5	1.23153	19	4	19.4165	20.6894	4.35567	21.1429	-11.8892	91.8935	91.8935	5.75281	699.514	1
1	2090	30	1176	680	45	22	1198.5	691	1.23153	21	3	21.2132	22.8672	3.26675	23.0994	-8.12949	102.794	102.794	4.69308	678.024	2
1	2090	31	1060	665	42	21	1081	675.5	1.23153	21	2	21.095	22.8672	2.17783	22.9707	-5.43951	120.809	120.809	11.2028	643.902	2
1	2090	32	983	663	44	20	1005	673	1.23153	18	1	18.0278	19.6005	1.08892	19.6307	-3.17923	132.163	132.163	4.99586	621.832	2
1	2090	33	347	671	43	27	368.5	684.5	1.23153	12	1	12.0416	13.067	1.08892	13.1123	-4.76288	228.598	228.598	89.7741	436.992	2
1	2090	34	318	659	37	18	336.5	668	1.23153	21	0	21	22.8672	0	22.8672	0	233.897	233.897	-1.21112	427.7	2
1	2090	35	238	657	42	19	259	666.5	1.23153	16	0	16	17.4227	0	17.4227	0	245.251	245.251	5.75281	405.194	2
1	2090	39	1750	633	41	22	1770.5	644	1.23153	17	0	17	18.5116	0	18.5116	0	16.5015	16.5015	8.32643	844.133	1
1	2090	40	1455	640	53	21	1481.5	650.5	1.23153	35	2	35.0571	38.1121	2.17783	38.1743	-3.26987	59.3447	59.3447	36.6363	760.208	1
1	2090	41	1310	614	45	20	1332.5	624	1.23153	50	0	50	54.4458	0	54.4458	0	82.5074	82.5074	15.139	716.938	1
1	2090	44	1657	610	39	22	1676.5	621	1.23153	27	1	27.0185	29.4007	1.08892	29.4209	-2.12067	30.8835	30.8835	18.4695	816.836	1
1	2090	45	1566	604	49	20	1590.5	614	1.23153	31	3	31.1448	33.7564	3.26675	33.9141	-5.52673	43.1461	43.1461	6.35837	791.861	1
1	2105	6	1778	851	38	25	1797	863.5	1.22699	18	7	19.3132	19.6005	7.62242	21.0305	-21.2549	12.7167	12.7167	4.99586	851.829	2
1	2105	7	1711	837	41	25	1731.5	849.5	1.22699	15	4	15.5242	16.3337	4.35567	16.9045	-14.9334	22.4057	22.4057	3.93613	832.808	2
1	2105	8	1530	748	40	23	1550	759.5	1.22699	22	6	22.8035	23.9562	6.5335	24.8311	-15.2573	49.9586	49.9586	21.3459	780.1	1
1	2105	9	1454	741	35	23	1471.5	752.5	1.22699	16	3	16.2788	17.4227	3.26675	17.7263	-10.6197	62.2211	62.2211	6.20698	757.304	1
1	2105	10	1403	737	36	20	1421	747	1.22699	16	5	16.7631	17.4227	5.44458	18.2536	-17.3573	69.7906	69.7906	2.27084	742.638	2
1	2105	11	1292	715	40	20	1312	725	1.22699	18	3	18.2483	19.6005	3.26675	19.8709	-9.46198	85.9893	85.9893	10.7487	710.985	2
1	2105	12	1154	695	35	18	1171.5	704	1.22699	19	3	19.2354	20.6894	3.26675	20.9457	-8.97217	107.638	107.638	15.5931	670.184	2
1	2105	13	1061	684	35	17	1078.5	692.5	1.22699	13	0	13	14.1559	0	14.1559	0	121.717	121.717	8.7806	643.176	2
1	2105	14	972	685	44	20	994	695	1.22699	13	0	13	14.1559	0	14.1559	0	133.828	133.828	6.81253	618.638	2
1	2105	15	914	684	37	20	932.5	694	1.22699	7	0	7	7.62242	0	7.62242	0	143.669	143.669	3.17918	600.778	2
1	2105	16	847	679	37	23	865.5	690.5	1.22699	7	0	7	7.62242	0	7.62242	0	153.812	153.812	4.54169	581.321	2
1	2105	17	784	681	42	21	805	691.5	1.22699	10	0	10	10.8892	0	10.8892	0	162.592	162.592	3.17918	563.752	2
1	2105	18	698	681	41	19	718.5	690.5	1.22699	18	0	18	19.6005	0	19.6005	0	175.763	175.763	6.81253	538.632	2
1	2105	19	596	679	36	23	614	690.5	1.22699	16	0	16	17.4227	0	17.4227	0	191.962	191.962	9.99172	508.286	2
1	2105	20	513	681	37	21	531.5	691.5	1.22699	19	0	19	20.6894	0	20.6894	0	204.376	204.376	6.96392	484.328	2
1	2105	21	418	678	39	22	437.5	689	1.22699	11	0	11	11.9781	0	11.9781	0	218.455	218.455	8.47782	457.03	2
1	2105	22	231	681	63	27	262.5	694.5	1.22699	7	0	7	7.62242	0	7.62242	0	243.132	243.132	18.7723	406.21	2
1	2105	23	1676	815	37	21	1694.5	825.5	1.22699	7	3	7.61577	7.62242	3.26675	8.29294	-23.2028	28.3099	28.3099	-224.359	822.063	2
1	2105	24	1638	800	33	25	1654.5	812.5	1.22699	8	3	8.544	8.71133	3.26675	9.30371	-20.5604	34.6682	34.6682	0.756948	810.447	2
1	2105	25	1598	798	37	21	1616.5	808.5	1.22699	8	3	8.544	8.71133	3.26675	9.30371	-20.5604	40.1183	40.1183	0.454169	799.412	2
1	2105	26	1546	778	39	19	1565.5	787.5	1.22699	9	3	9.48683	9.80025	3.26675	10.3304	-18.4387	47.6877	47.6877	1.96807	784.601	2
1	2105	27	1406	719	41	21	1426.5	729.5	1.22699	12	3	12.3693	13.067	3.26675	13.4692	-14.0378	68.5795	68.5795	14.9876	744.236	1
1	2105	28	1347	703	41	25	1367.5	715.5	1.22699	16	4	16.4924	17.4227	4.35567	17.9589	-14.0378	77.5115	77.5115	2.72501	727.102	1
1	2105	29	1270	690	41	21	1290.5	700.5	1.22699	18	3	18.2483	19.6005	3.26675	19.8709	-9.46198	89.1685	89.1685	5.45003	704.741	1
1	2105	30	1196	684	45	22	1218.5	695	1.22699	20	4	20.3961	21.7783	4.35567	22.2096	-11.3102	99.7658	99.7658	4.3903	683.832	2
1	2105	31	1079	668	42	21	1100	678.5	1.22699	19	3	19.2354	20.6894	3.26675	20.9457	-8.97217	117.933	117.933	11.3542	649.42	2
1	2105	32	1002	665	44	20	1024	675	1.22699	19	2	19.105	20.6894	2.17783	20.8037	-6.00821	129.287	129.287	4.99586	627.35	2
1	2105	33	359	672	43	27	380.5	685.5	1.22699	12	1	12.0416	13.067	1.08892	13.1123	-4.76288	226.782	226.782	90.8338	440.477	2
1	2105	34	340	659	37	18	358.5	668	1.22699	22	0	22	23.9562	0	23.9562	0	230.566	230.566	-2.72501	434.088	2
1	2105	35	256	658	42	19	277	667.5	1.22699	18	1	18.0278	19.6005	1.08892	19.6307	-3.17923	242.526	242.526	6.35837	410.421	2
1	2105	39	1765	633	41	22	1785.5	644	1.22699	15	0	15	16.3337	0	16.3337	0	14.2306	14.2306	8.47782	848.489	1
1	2105	40	1488	642	53	21	1514.5	652.5	1.22699	33	2	33.0606	35.9342	2.17783	36.0002	-3.46759	54.3489	54.3489	33.9113	769.791	1
1	2105	41	1356	614	45	20	1378.5	624	1.22699	46	0	46	50.0902	0	50.0902	0	75.5434	75.5434	13.1709	730.296	1
1	2105	44	1681	610	39	22	1700.5	621	1.22699	24	0	24	26.134	0	26.134	0	27.2501	27.2501	15.7445	823.805	1
1	2105	45	1592	606	49	20	1616.5	616	1.22699	26	2	26.0768	28.3118	2.17783	28.3955	-4.39795	39.2099	39.2099	6.05559	799.412	1
1	2120	7	1726	841	41	25	1746.5	853.5	1.27065	15	4	15.5242	16.3337	4.35567	16.9045	-14.9334	20.1348	20.1348	4.69308	837.164	2
1	2120	8	1555	755	40	23	1575	766.5	1.27065	25	7	25.9615	27.2229	7.62242	28.2699	-15.6446	46.1738	46.1738	19.832	787.36	1
1	2120	9	1471	744	35	23	1488.5	755.5	1.27065	17	3	17.2627	18.5116	3.26675	18.7976	-10.0078	59.6475	59.6475	7.41809	762.24	1
1	2120	10	1420	742	36	20	1438	752	1.27065	17	5	17.72	18.5116	5.44458	19.2957	-16.3923	67.217	67.217	2.27084	747.575	2
1	2120	11	1310	719	40	20	1330	729	1.27065	18	4	18.4391	19.6005	4.35567	20.0786	-12.5296	83.2643	83.2643	10.5973	716.212	2
1	2120	12	1174	698	35	18	1191.5	707	1.27065	20	3	20.2237	21.7783	3.26675	22.022	-8.53021	104.61	104.61	15.2904	675.992	2
1	2120	13	1076	686	35	17	1093.5	694.5	1.27065	15	2	15.1327	16.3337	2.17783	16.4783	-7.59393	119.446	119.446	9.53755	647.532	2
1	2120	14	987	686	44	20	1009	696	1.27065	15	1	15.0333	16.3337	1.08892	16.37	-3.81339	131.558	131.558	6.81253	622.994	2
1	2120	15	923	684	37	20	941.5	694	1.27065	9	0	9	9.80025	0	9.80025	0	142.306	142.306	4.08752	603.392	2
1	2120	16	853	679	37	23	871.5	690.5	1.27065	6	0	6	6.5335	0	6.5335	0	152.904	152.904	4.99586	583.064	2
1	2120	17	794	681	42	21	815	691.5	1.27065	10	0	10	10.8892	0	10.8892	0	161.079	161.079	2.57362	566.656	2
1	2120	18	714	681	41	19	734.5	690.5	1.27065	16	0	16	17.4227	0	17.4227	0	173.341	173.341	5.9042	543.279	2
1	2120	19	614	680	36	23	632	691.5	1.27065	18	1	18.0278	19.6005	1.08892	19.6307	-3.17923	189.237	189.237	9.68894	513.513	2
1	2120	20	531	681	37	21	549.5	691.5	1.27065	18	0	18	19.6005	0	19.6005	0	201.651	201.651	6.96392	489.555	2
1	2120	21	431	678	39	22	450.5	689	1.27065	13	0	13	14.1559	0	14.1559	0	216.487	216.487	9.23477	460.805	2
1	2120	22	237	682	63	27	268.5	695.5	1.27065	6	1	6.08276	6.5335	1.08892	6.62362	-9.46198	242.223	242.223	19.832	407.952	2
1	2120	23	1686	819	37	21	1704.5	829.5	1.27065	10	4	10.7703	10.8892	4.35567	11.728	-21.8058	26.796	26.796	-224.965	824.967	2
1	2120	24	1646	803	33	25	1662.5	815.5	1.27065	8	3	8.544	8.71133	3.26675	9.30371	-20.5604	33.4571	33.4571	1.05973	812.77	2
1	2120	25	1605	800	37	21	1623.5	810.5	1.27065	7	2	7.28011	7.62242	2.17783	7.92743	-15.9479	39.0585	39.0585	0.605559	801.444	2
1	2120	26	1553	781	39	19	1572.5	790.5	1.27065	7	3	7.61577	7.62242	3.26675	8.29294	-23.2028	46.628	46.628	1.96807	786.634	2
1	2120	27	1417	723	41	21	1437.5	733.5	1.27065	11	4	11.7047	11.9781	4.35567	12.7454	-19.9873	66.9142	66.9142	14.382	747.43	1
1	2120	28	1361	705	41	25	1381.5	717.5	1.27065	14	2	14.1421	15.2448	2.17783	15.3996	-8.12949	75.392	75.392	2.27084	731.168	1
1	2120	29	1287	694	41	21	1307.5	704.5	1.27065	17	4	17.4642	18.5116	4.35567	19.0171	-13.2416	86.5949	86.5949	4.99586	709.678	1
1	2120	30	1214	687	45	22	1236.5	698	1.27065	18	3	18.2483	19.6005	3.26675	19.8709	-9.46198	97.0408	97.0408	4.23891	689.06	2
1	2120	31	1097	671	42	21	1118	681.5	1.27065	18	3	18.2483	19.6005	3.26675	19.8709	-9.46198	115.208	115.208	11.3542	654.647	2
1	2120	32	1021	666	44	20	1043	676	1.27065	19	1	19.0263	20.6894	1.08892	20.7181	-3.01221	126.41	126.41	4.84447	632.867	2
1	2120	33	372	672	43	27	393.5	685.5	1.27065	13	0	13	14.1559	0	14.1559	0	224.814	224.814	91.7421	444.252	2
1	2120	34	363	659	37	18	381.5	668	1.27065	23	0	23	25.0451	0	25.0451	0	227.084	227.084	-4.23891	440.768	2
1	2120	35	274	659	42	19	295	668.5	1.27065	18	1	18.0278	19.6005	1.08892	19.6307	-3.17923	239.801	239.801	7.11531	415.648	2
1	2120	39	1777	634	41	22	1797.5	645	1.27065	12	1	12.0416	13.067	1.08892	13.1123	-4.76288	12.414	12.414	9.08338	851.974	1
1	2120	40	1520	643	53	21	1546.5	653.5	1.27065	32	1	32.0156	34.8453	1.08892	34.8623	-1.78955	49.5044	49.5044	30.8835	779.084	1
1	2120	41	1399	614	45	20	1421.5	624	1.27065	43	0	43	46.8234	0	46.8234	0	69.0337	69.0337	11.5056	742.784	1
1	2120	44	1700	610	39	22	1719.5	621	1.27065	19	0	19	20.6894	0	20.6894	0	24.3737	24.3737	13.4737	829.323	1
1	2120	45	1616	608	49	20	1640.5	618	1.27065	24	2	24.0832	26.134	2.17783	26.2246	-4.76288	35.5766	35.5766	5.29864	806.381	1
1	2135	7	1741	846	41	25	1761.5	858.5	1.24224	15	5	15.8114	16.3337	5.44458	17.2173	-18.4387	17.864	17.864	5.75281	841.52	2
1	2135	8	1583	763	40	23	1603	774.5	1.24224	28	8	29.1204	30.4897	8.71133	31.7097	-15.9479	41.9349	41.9349	17.864	795.491	1
1	2135	9	1488	747	35	23	1505.5	758.5	1.24224	17	3	17.2627	18.5116	3.26675	18.7976	-10.0078	57.0739	57.0739	9.08338	767.177	1
1	2135	10	1436	747	36	20	1454	757	1.24224	16	5	16.7631	17.4227	5.44458	18.2536	-17.3573	64.7948	64.7948	2.42223	752.222	2
1	2135	11	1327	723	40	20	1347	733	1.24224	17	4	17.4642	18.5116	4.35567	19.0171	-13.2416	80.6907	80.6907	10.4459	721.149	2
1	2135	12	1193	701	35	18	1210.5	710	1.24224	19	3	19.2354	20.6894	3.26675	20.9457	-8.97217	101.734	101.734	14.9876	681.509	2
1	2135	13	1091	686	35	17	1108.5	694.5	1.24224	15	0	15	16.3337	0	16.3337	0	117.176	117.176	10.1431	651.888	2
1	2135	14	1003	686	44	20	1025	696	1.24224	16	0	16	17.4227	0	17.4227	0	129.135	129.135	6.66114	627.64	2
1	2135	15	934	684	37	20	952.5	694	1.24224	11	0	11	11.9781	0	11.9781	0	140.641	140.641	4.84447	606.586	2
1	2135	16	859	679	37	23	877.5	690.5	1.24224	6	0	6	6.5335	0	6.5335	0	151.995	151.995	5.75281	584.806	2
1	2135	17	802	681	42	21	823	691.5	1.24224	8	0	8	8.71133	0	8.71133	0	159.867	159.867	2.27084	568.979	2
1	2135	18	730	682	41	19	750.5	691.5	1.24224	16	1	16.0312	17.4227	1.08892	17.4567	-3.57568	170.919	170.919	4.69308	547.925	2
1	2135	19	632	679	36	23	650	690.5	1.24224	18	-1	18.0278	19.6005	-1.08892	19.6307	3.17923	186.512	186.512	9.38616	518.74	2
1	2135	20	549	681	37	21	567.5	691.5	1.24224	18	0	18	19.6005	0	19.6005	0	198.926	198.926	6.96392	494.782	2
1	2135	21	445	678	39	22	464.5	689	1.24224	14	0	14	15.2448	0	15.2448	0	214.368	214.368	9.84033	464.871	2
1	2135	22	243	682	63	27	274.5	695.5	1.24224	6	0	6	6.5335	0	6.5335	0	241.315	241.315	21.0432	409.695	2
1	2135	23	1697	824	37	21	1715.5	834.5	1.24224	11	5	12.083	11.9781	5.44458	13.1574	-24.4477	25.1307	25.1307	-225.722	828.161	2
1	2135	24	1654	806	33	25	1670.5	818.5	1.24224	8	3	8.544	8.71133	3.26675	9.30371	-20.5604	32.246	32.246	1.5139	815.093	2
1	2135	25	1613	802	37	21	1631.5	812.5	1.24224	8	2	8.24621	8.71133	2.17783	8.97944	-14.0378	37.8474	37.8474	0.605559	803.768	2
1	2135	26	1559	783	39	19	1578.5	792.5	1.24224	6	2	6.32456	6.5335	2.17783	6.88691	-18.4387	45.7197	45.7197	2.27084	788.376	2
1	2135	27	1427	726	41	21	1447.5	736.5	1.24224	10	3	10.4403	10.8892	3.26675	11.3686	-16.7022	65.4003	65.4003	13.7765	750.334	1
1	2135	28	1373	707	41	25	1393.5	719.5	1.24224	12	2	12.1655	13.067	2.17783	13.2472	-9.46198	73.5754	73.5754	1.96807	734.652	1
1	2135	29	1305	697	41	21	1325.5	707.5	1.24224	18	3	18.2483	19.6005	3.26675	19.8709	-9.46198	83.8699	83.8699	4.08752	714.905	1
1	2135	30	1232	690	45	22	1254.5	701	1.24224	18	3	18.2483	19.6005	3.26675	19.8709	-9.46198	94.3158	94.3158	4.23891	694.287	2
1	2135	31	1116	675	42	21	1137	685.5	1.24224	19	4	19.4165	20.6894	4.35567	21.1429	-11.8892	112.331	112.331	11.2028	660.165	2
1	2135	32	1039	667	44	20	1061	677	1.24224	18	1	18.0278	19.6005	1.08892	19.6307	-3.17923	123.685	123.685	4.99586	638.094	2
1	2135	33	383	672	43	27	404.5	685.5	1.24224	11	0	11	11.9781	0	11.9781	0	223.148	223.148	92.8019	447.447	2
1	2135	34	388	659	37	18	406.5	668	1.24224	25	0	25	27.2229	0	27.2229	0	223.3	223.3	-6.35837	448.028	2
1	2135	35	292	660	42	19	313	669.5	1.24224	18	1	18.0278	19.6005	1.08892	19.6307	-3.17923	237.076	237.076	8.17504	420.875	2
1	2135	40	1550	645	53	21	1576.5	655.5	1.24224	30	2	30.0666	32.6675	2.17783	32.74	-3.81339	44.9627	44.9627	27.7043	787.796	1
1	2135	41	1438	614	45	20	1460.5	624	1.24224	39	0	39	42.4677	0	42.4677	0	63.1295	63.1295	10.1431	754.109	1
1	2135	44	1717	610	39	22	1736.5	621	1.24224	17	0	17	18.5116	0	18.5116	0	21.8001	21.8001	11.3542	834.26	1
1	2135	45	1637	610	49	20	1661.5	620	1.24224	21	2	21.095	22.8672	2.17783	22.9707	-5.43951	32.3974	32.3974	4.69308	812.48	1
1	2150	7	1757	851	41	25	1777.5	863.5	1.23457	16	5	16.7631	17.4227	5.44458	18.2536	-17.3573	15.4417	15.4417	6.66114	846.166	2
1	2150	8	1615	772	40	23	1635	783.5	1.23457	32	9	33.2415	34.8453	9.80025	36.1973	-15.7111	37.0905	37.0905	15.4417	804.784	1
1	2150	9	1509	751	35	23	1526.5	762.5	1.23457	21	4	21.3776	22.8672	4.35567	23.2784	-10.7844	53.8947	53.8947	10.7487	773.276	1
1	2150	10	1453	753	36	20	1471	763	1.23457	17	6	18.0278	18.5116	6.5335	19.6307	-19.4441	62.2211	62.2211	3.02779	757.158	2
1	2150	11	1346	728	40	20	1366	738	1.23457	19	5	19.6469	20.6894	5.44458	21.3938	-14.7455	77.8143	77.8143	10.1431	726.666	2
1	2150	12	1211	703	35	18	1228.5	712	1.23457	18	2	18.1108	19.6005	2.17783	19.7211	-6.33939	99.0088	99.0088	15.139	686.736	2
1	2150	13	1107	689	35	17	1124.5	697.5	1.23457	16	3	16.2788	17.4227	3.26675	17.7263	-10.6197	114.753	114.753	10.4459	656.535	2
1	2150	14	1021	687	44	20	1043	697	1.23457	18	1	18.0278	19.6005	1.08892	19.6307	-3.17923	126.41	126.41	6.35837	632.867	2
1	2150	15	947	684	37	20	965.5	694	1.23457	13	0	13	14.1559	0	14.1559	0	138.673	138.673	5.60142	610.361	2
1	2150	16	865	679	37	23	883.5	690.5	1.23457	6	0	6	6.5335	0	6.5335	0	151.087	151.087	6.81253	586.548	2
1	2150	17	810	681	42	21	831	691.5	1.23457	8	0	8	8.71133	0	8.71133	0	158.656	158.656	1.96807	571.302	2
1	2150	18	743	682	41	19	763.5	691.5	1.23457	13	0	13	14.1559	0	14.1559	0	168.951	168.951	3.93613	551.7	2
1	2150	19	651	679	36	23	669	690.5	1.23457	19	0	19	20.6894	0	20.6894	0	183.636	183.636	8.47782	524.258	2
1	2150	20	568	681	37	21	586.5	691.5	1.23457	19	0	19	20.6894	0	20.6894	0	196.05	196.05	6.96392	500.3	2
1	2150	21	460	678	39	22	479.5	689	1.23457	15	0	15	16.3337	0	16.3337	0	212.097	212.097	10.4459	469.227	2
1	2150	22	249	682	63	27	280.5	695.5	1.23457	6	0	6	6.5335	0	6.5335	0	240.407	240.407	22.4057	411.437	2
1	2150	23	1710	828	37	21	1728.5	838.5	1.23457	13	4	13.6015	14.1559	4.35567	14.8109	-17.1059	23.1626	23.1626	-226.782	831.936	2
1	2150	24	1664	809	33	25	1680.5	821.5	1.23457	10	3	10.4403	10.8892	3.26675	11.3686	-16.7022	30.7321	30.7321	1.96807	817.997	2
1	2150	25	1620	805	37	21	1638.5	815.5	1.23457	7	3	7.61577	7.62242	3.26675	8.29294	-23.2028	36.7877	36.7877	1.05973	805.8	2
1	2150	26	1566	785	39	19	1585.5	794.5	1.23457	7	2	7.28011	7.62242	2.17783	7.92743	-15.9479	44.6599	44.6599	2.27084	790.409	2
1	2150	27	1437	729	41	21	1457.5	739.5	1.23457	10	3	10.4403	10.8892	3.26675	11.3686	-16.7022	63.8864	63.8864	13.3223	753.238	1
1	2150	28	1384	710	41	25	1404.5	722.5	1.23457	11	3	11.4018	11.9781	3.26675	12.4156	-15.2573	71.9101	71.9101	1.81668	737.847	1
1	2150	29	1321	701	41	21	1341.5	711.5	1.23457	16	4	16.4924	17.4227	4.35567	17.9589	-14.0378	81.4476	81.4476	3.33057	719.552	1
1	2150	30	1250	693	45	22	1272.5	704	1.23457	18	3	18.2483	19.6005	3.26675	19.8709	-9.46198	91.5907	91.5907	3.93613	699.514	2
1	2150	31	1134	678	42	21	1155	688.5	1.23457	18	3	18.2483	19.6005	3.26675	19.8709	-9.46198	109.606	109.606	11.2028	665.392	2
1	2150	32	1057	669	44	20	1079	679	1.23457	18	2	18.1108	19.6005	2.17783	19.7211	-6.33939	120.96	120.96	4.99586	643.322	2
1	2150	33	396	672	43	27	417.5	685.5	1.23457	13	0	13	14.1559	0	14.1559	0	221.18	221.18	93.5588	451.222	2
1	2150	34	414	660	37	18	432.5	669	1.23457	26	1	26.0192	28.3118	1.08892	28.3328	-2.20215	219.364	219.364	-8.32643	455.578	2
1	2150	35	311	661	42	19	332	670.5	1.23457	19	1	19.0263	20.6894	1.08892	20.7181	-3.01221	234.2	234.2	9.23477	426.393	2
1	2150	40	1580	647	53	21	1606.5	657.5	1.23457	30	2	30.0666	32.6675	2.17783	32.74	-3.81339	40.421	40.421	24.3737	796.508	1
1	2150	41	1473	615	45	20	1495.5	625	1.23457	35	1	35.0143	38.1121	1.08892	38.1276	-1.63623	57.8308	57.8308	9.38616	764.273	1
1	2150	44	1732	610	39	22	1751.5	621	1.23457	15	0	15	16.3337	0	16.3337	0	19.5293	19.5293	9.53755	838.616	1
1	2150	45	1654	611	49	20	1678.5	621	1.23457	17	1	17.0294	18.5116	1.08892	18.5436	-3.36584	29.8238	29.8238	4.3903	817.416	1
1	2165	7	1773	855	41	25	1793.5	867.5	1.24224	16	4	16.4924	17.4227	4.35567	17.9589	-14.0378	13.0195	13.0195	7.56948	850.812	2
1	2165	8	1649	782	40	23	1669	793.5	1.24224	34	10	35.4401	37.0232	10.8892	38.5913	-16.3923	31.9432	31.9432	12.7167	814.658	1
1	2165	9	1532	755	35	23	1549.5	766.5	1.24224	23	4	23.3452	25.0451	4.35567	25.421	-9.86557	50.4128	50.4128	12.414	779.955	1
1	2165	10	1469	758	36	20	1487	768	1.24224	16	5	16.7631	17.4227	5.44458	18.2536	-17.3573	59.7989	59.7989	4.08752	761.805	2
1	2165	11	1367	734	40	20	1387	744	1.24224	21	6	21.8403	22.8672	6.5335	23.7823	-15.9479	74.6351	74.6351	9.38616	732.765	2
1	2165	12	1229	706	35	18	1246.5	715	1.24224	18	3	18.2483	19.6005	3.26675	19.8709	-9.46198	96.2838	96.2838	15.5931	691.964	2
1	2165	13	1122	690	35	17	1139.5	698.5	1.24224	15	1	15.0333	16.3337	1.08892	16.37	-3.81339	112.483	112.483	10.9001	660.891	2
1	2165	14	1041	688	44	20	1063	698	1.24224	20	1	20.025	21.7783	1.08892	21.8055	-2.86185	123.383	123.383	5.60142	638.675	2
1	2165	15	963	685	37	20	981.5	695	1.24224	16	1	16.0312	17.4227	1.08892	17.4567	-3.57568	136.251	136.251	6.20698	615.008	2
1	2165	16	872	679	37	23	890.5	690.5	1.24224	7	0	7	7.62242	0	7.62242	0	150.027	150.027	8.17504	588.581	2
1	2165	17	817	681	42	21	838	691.5	1.24224	7	0	7	7.62242	0	7.62242	0	157.597	157.597	1.96807	573.335	2
1	2165	18	753	682	41	19	773.5	691.5	1.24224	10	0	10	10.8892	0	10.8892	0	167.437	167.437	3.48196	554.604	2
1	2165	19	669	679	36	23	687	690.5	1.24224	18	0	18	19.6005	0	19.6005	0	180.911	180.911	7.2667	529.485	2
1	2165	20	586	681	37	21	604.5	691.5	1.24224	18	0	18	19.6005	0	19.6005	0	193.325	193.325	6.96392	505.527	2
1	2165	21	477	679	39	22	496.5	690	1.24224	17	1	17.0294	18.5116	1.08892	18.5436	-3.36584	209.523	209.523	10.5973	474.164	2
1	2165	22	255	682	63	27	286.5	695.5	1.24224	6	0	6	6.5335	0	6.5335	0	239.498	239.498	24.071	413.18	2
1	2165	23	1725	834	37	21	1743.5	844.5	1.24224	15	6	16.1555	16.3337	6.5335	17.592	-21.8058	20.8918	20.8918	-228.144	836.292	2
1	2165	24	1676	814	33	25	1692.5	826.5	1.24224	12	5	13	13.067	5.44458	14.1559	-22.6242	28.9154	28.9154	2.42223	821.482	2
1	2165	25	1628	808	37	21	1646.5	818.5	1.24224	8	3	8.544	8.71133	3.26675	9.30371	-20.5604	35.5766	35.5766	1.66529	808.124	2
1	2165	26	1571	787	39	19	1590.5	796.5	1.24224	5	2	5.38516	5.44458	2.17783	5.864	-21.8058	43.903	43.903	2.72501	791.861	2
1	2165	27	1446	732	41	21	1466.5	742.5	1.24224	9	3	9.48683	9.80025	3.26675	10.3304	-18.4387	62.5239	62.5239	12.7167	755.852	1
1	2165	28	1394	712	41	25	1414.5	724.5	1.24224	10	2	10.198	10.8892	2.17783	11.1048	-11.3102	70.3962	70.3962	1.66529	740.751	1
1	2165	29	1336	705	41	21	1356.5	715.5	1.24224	15	4	15.5242	16.3337	4.35567	16.9045	-14.9334	79.1768	79.1768	2.57362	723.908	1
1	2165	30	1266	695	45	22	1288.5	706	1.24224	16	2	16.1245	17.4227	2.17783	17.5583	-7.12427	89.1685	89.1685	3.78474	704.16	2
1	2165	31	1153	682	42	21	1174	692.5	1.24224	19	4	19.4165	20.6894	4.35567	21.1429	-11.8892	106.73	106.73	10.7487	670.91	2
1	2165	32	1074	670	44	20	1096	680	1.24224	17	1	17.0294	18.5116	1.08892	18.5436	-3.36584	118.387	118.387	5.29864	648.258	2
1	2165	33	410	673	43	27	431.5	686.5	1.24224	14	1	14.0357	15.2448	1.08892	15.2837	-4.0849	219.061	219.061	94.013	455.288	2
1	2165	34	441	660	37	18	459.5	669	1.24224	27	0	27	29.4007	0	29.4007	0	215.276	215.276	-10.2945	463.419	2
1	2165	35	330	662	42	19	351	671.5	1.24224	19	1	19.0263	20.6894	1.08892	20.7181	-3.01221	231.323	231.323	10.4459	431.91	2
1	2165	40	1608	648	53	21	1634.5	658.5	1.24224	28	1	28.0179	30.4897	1.08892	30.5091	-2.04498	36.1821	36.1821	21.3459	804.639	1
1	2165	41	1506	616	45	20	1528.5	626	1.24224	33	1	33.0151	35.9342	1.08892	35.9507	-1.73535	52.835	52.835	8.62921	773.856	1
1	2165	44	1744	610	39	22	1763.5	621	1.24224	12	0	12	13.067	0	13.067	0	17.7126	17.7126	8.17504	842.1	1
1	2165	45	1669	612	49	20	1693.5	622	1.24224	15	1	15.0333	16.3337	1.08892	16.37	-3.81339	27.5529	27.5529	3.93613	821.772	1
1	2180	8	1687	793	40	23	1707	804.5	1.23001	38	11	39.5601	41.3788	11.9781	43.0776	-16.147	26.1904	26.1904	9.53755	825.693	1
1	2180	9	1559	760	35	23	1576.5	771.5	1.23001	27	5	27.4591	29.4007	5.44458	29.9006	-10.4915	46.3252	46.3252	14.0792	787.796	1
1	2180	10	1485	762	36	20	1503	772	1.23001	16	4	16.4924	17.4227	4.35567	17.9589	-14.0378	57.3767	57.3767	5.75281	766.451	2
1	2180	11	1387	738	40	20	1407	748	1.23001	20	4	20.3961	21.7783	4.35567	22.2096	-11.3102	71.6073	71.6073	8.7806	738.573	2
1	2180	12	1247	710	35	18	1264.5	719	1.23001	18	4	18.4391	19.6005	4.35567	20.0786	-12.5296	93.5588	93.5588	15.8959	697.191	2
1	2180	13	1137	693	35	17	1154.5	701.5	1.23001	15	3	15.2971	16.3337	3.26675	16.6572	-11.3102	110.212	110.212	11.3542	665.247	2
1	2180	14	1059	689	44	20	1081	699	1.23001	18	1	18.0278	19.6005	1.08892	19.6307	-3.17923	120.658	120.658	5.14725	643.902	2
1	2180	15	981	685	37	20	999.5	695	1.23001	18	0	18	19.6005	0	19.6005	0	133.526	133.526	6.20698	620.235	2
1	2180	16	880	679	37	23	898.5	690.5	1.23001	8	0	8	8.71133	0	8.71133	0	148.816	148.816	9.68894	590.904	2
1	2180	17	822	681	42	21	843	691.5	1.23001	5	0	5	5.44458	0	5.44458	0	156.84	156.84	2.42223	574.787	2
1	2180	18	762	682	41	19	782.5	691.5	1.23001	9	0	9	9.80025	0	9.80025	0	166.074	166.074	2.8764	557.218	2
1	2180	19	685	679	36	23	703	690.5	1.23001	16	0	16	17.4227	0	17.4227	0	178.488	178.488	6.20698	534.131	2
1	2180	20	605	681	37	21	623.5	691.5	1.23001	19	0	19	20.6894	0	20.6894	0	190.448	190.448	6.50976	511.044	2
1	2180	21	496	679	39	22	515.5	690	1.23001	19	0	19	20.6894	0	20.6894	0	206.647	206.647	10.5973	479.681	2
1	2180	22	261	682	63	27	292.5	695.5	1.23001	6	0	6	6.5335	0	6.5335	0	238.59	238.59	26.039	414.922	2
1	2180	23	1740	839	37	21	1758.5	849.5	1.23001	15	5	15.8114	16.3337	5.44458	17.2173	-18.4387	18.6209	18.6209	-229.507	840.648	2
1	2180	24	1690	819	33	25	1706.5	831.5	1.23001	14	5	14.8661	15.2448	5.44458	16.1879	-19.658	26.796	26.796	2.57362	825.548	2
1	2180	25	1636	810	37	21	1654.5	820.5	1.23001	8	2	8.24621	8.71133	2.17783	8.97944	-14.0378	34.3655	34.3655	2.57362	810.447	2
1	2180	26	1577	789	39	19	1596.5	798.5	1.23001	6	2	6.32456	6.5335	2.17783	6.88691	-18.4387	42.9947	42.9947	3.02779	793.604	2
1	2180	27	1456	735	41	21	1476.5	745.5	1.23001	10	3	10.4403	10.8892	3.26675	11.3686	-16.7022	61.01	61.01	12.1112	758.756	1
1	2180	28	1404	714	41	25	1424.5	726.5	1.23001	10	2	10.198	10.8892	2.17783	11.1048	-11.3102	68.8823	68.8823	1.66529	743.655	1
1	2180	29	1351	710	41	21	1371.5	720.5	1.23001	15	5	15.8114	16.3337	5.44458	17.2173	-18.4387	76.9059	76.9059	1.81668	728.264	1
1	2180	30	1283	698	45	22	1305.5	709	1.23001	17	3	17.2627	18.5116	3.26675	18.7976	-10.0078	86.5949	86.5949	3.48196	709.097	1
1	2180	31	1170	685	42	21	1191	695.5	1.23001	17	3	17.2627	18.5116	3.26675	18.7976	-10.0078	104.156	104.156	10.7487	675.846	2
1	2180	32	1091	673	44	20	1113	683	1.23001	17	3	17.2627	18.5116	3.26675	18.7976	-10.0078	115.813	115.813	5.29864	653.195	2
1	2180	33	426	673	43	27	447.5	686.5	1.23001	16	0	16	17.4227	0	17.4227	0	216.639	216.639	94.1644	459.934	2
1	2180	34	469	660	37	18	487.5	669	1.23001	28	0	28	30.4897	0	30.4897	0	211.037	211.037	-12.1112	471.55	2
1	2180	35	349	664	42	19	370	673.5	1.23001	19	2	19.105	20.6894	2.17783	20.8037	-6.00821	228.447	228.447	11.8084	437.428	2
1	2180	40	1635	649	53	21	1661.5	659.5	1.23001	27	1	27.0185	29.4007	1.08892	29.4209	-2.12067	32.0946	32.0946	18.3181	812.48	1
1	2180	41	1538	618	45	20	1560.5	628	1.23001	32	2	32.0624	34.8453	2.17783	34.9133	-3.57568	47.9905	47.9905	7.87226	783.149	1
1	2180	44	1755	609	39	22	1774.5	620	1.23001	11	-1	11.0454	11.9781	-1.08892	12.0275	5.19363	16.0473	16.0473	6.96392	845.295	1
1	2180	45	1682	613	49	20	1706.5	623	1.23001	13	1	13.0384	14.1559	1.08892	14.1977	-4.39795	25.5849	25.5849	3.63335	825.548	1
1	2195	8	1727	805	40	23	1747	816.5	1.26422	40	12	41.7612	43.5567	13.067	45.4745	-16.7022	20.1348	20.1348	6.35837	837.309	1
1	2195	9	1588	767	35	23	1605.5	778.5	1.26422	29	7	29.8329	31.5786	7.62242	32.4855	-13.5717	41.9349	41.9349	15.7445	796.217	1
1	2195	10	1500	767	36	20	1518	777	1.26422	15	5	15.8114	16.3337	5.44458	17.2173	-18.4387	55.1058	55.1058	7.87226	770.807	2
1	2195	11	1408	745	40	20	1428	755	1.26422	21	7	22.1359	22.8672	7.62242	24.1042	-18.4387	68.4281	68.4281	7.87226	744.671	2
1	2195	12	1265	713	35	18	1282.5	722	1.26422	18	3	18.2483	19.6005	3.26675	19.8709	-9.46198	90.8338	90.8338	16.3501	702.418	2
1	2195	13	1151	694	35	17	1168.5	702.5	1.26422	14	1	14.0357	15.2448	1.08892	15.2837	-4.0849	108.092	108.092	11.9598	669.312	2
1	2195	14	1078	691	44	20	1100	701	1.26422	19	2	19.105	20.6894	2.17783	20.8037	-6.00821	117.781	117.781	4.3903	649.42	2
1	2195	15	1001	686	37	20	1019.5	696	1.26422	20	1	20.025	21.7783	1.08892	21.8055	-2.86185	130.498	130.498	6.05559	626.043	2
1	2195	16	889	679	37	23	907.5	690.5	1.26422	9	0	9	9.80025	0	9.80025	0	147.454	147.454	11.3542	593.518	2
1	2195	17	828	681	42	21	849	691.5	1.26422	6	0	6	6.5335	0	6.5335	0	155.931	155.931	2.8764	576.53	2
1	2195	18	768	682	41	19	788.5	691.5	1.26422	6	0	6	6.5335	0	6.5335	0	165.166	165.166	2.8764	558.96	2
1	2195	19	698	679	36	23	716	690.5	1.26422	13	0	13	14.1559	0	14.1559	0	176.52	176.52	5.14725	537.906	2
1	2195	20	623	681	37	21	641.5	691.5	1.26422	18	0	18	19.6005	0	19.6005	0	187.723	187.723	5.75281	516.272	2
1	2195	21	516	679	39	22	535.5	690	1.26422	20	0	20	21.7783	0	21.7783	0	203.619	203.619	10.2945	485.489	2
1	2195	22	267	682	63	27	298.5	695.5	1.26422	6	0	6	6.5335	0	6.5335	0	237.682	237.682	28.1585	416.664	2
1	2195	23	1757	845	37	21	1775.5	855.5	1.26422	17	6	18.0278	18.5116	6.5335	19.6307	-19.4441	16.0473	16.0473	-231.172	845.585	2
1	2195	24	1705	824	33	25	1721.5	836.5	1.26422	15	5	15.8114	16.3337	5.44458	17.2173	-18.4387	24.5251	24.5251	2.8764	829.904	2
1	2195	25	1644	812	37	21	1662.5	822.5	1.26422	8	2	8.24621	8.71133	2.17783	8.97944	-14.0378	33.1543	33.1543	3.63335	812.77	2
1	2195	26	1584	792	39	19	1603.5	801.5	1.26422	7	3	7.61577	7.62242	3.26675	8.29294	-23.2028	41.9349	41.9349	3.17918	795.636	2
1	2195	27	1466	738	41	21	1486.5	748.5	1.26422	10	3	10.4403	10.8892	3.26675	11.3686	-16.7022	59.4961	59.4961	11.657	761.66	1
1	2195	28	1414	717	41	25	1434.5	729.5	1.26422	10	3	10.4403	10.8892	3.26675	11.3686	-16.7022	67.3684	67.3684	1.66529	746.559	1
1	2195	29	1364	714	41	21	1384.5	724.5	1.26422	13	4	13.6015	14.1559	4.35567	14.8109	-17.1059	74.9379	74.9379	1.36251	732.039	1
1	2195	30	1299	701	45	22	1321.5	712	1.26422	16	3	16.2788	17.4227	3.26675	17.7263	-10.6197	84.1726	84.1726	3.02779	713.744	1
1	2195	31	1187	688	42	21	1208	698.5	1.26422	17	3	17.2627	18.5116	3.26675	18.7976	-10.0078	101.582	101.582	10.5973	680.783	2
1	2195	32	1106	674	44	20	1128	684	1.26422	15	1	15.0333	16.3337	1.08892	16.37	-3.81339	113.542	113.542	5.60142	657.551	2
1	2195	33	444	674	43	27	465.5	687.5	1.26422	18	1	18.0278	19.6005	1.08892	19.6307	-3.17923	213.914	213.914	93.7102	465.161	2
1	2195	34	498	660	37	18	516.5	669	1.26422	29	0	29	31.5786	0	31.5786	0	206.647	206.647	-13.7765	479.972	2
1	2195	35	366	665	42	19	387	674.5	1.26422	17	1	17.0294	18.5116	1.08892	18.5436	-3.36584	225.873	225.873	13.6251	442.365	2
1	2195	40	1662	650	53	21	1688.5	660.5	1.26422	27	1	27.0185	29.4007	1.08892	29.4209	-2.12067	28.0071	28.0071	15.139	820.32	1
1	2195	41	1569	621	45	20	1591.5	631	1.26422	31	3	31.1448	33.7564	3.26675	33.9141	-5.52673	43.2974	43.2974	7.2667	792.152	1
1	2195	44	1765	610	39	22	1784.5	621	1.26422	10	1	10.0499	10.8892	1.08892	10.9435	-5.70978	14.5334	14.5334	5.9042	848.199	1
1	2195	45	1694	614	49	20	1718.5	624	1.26422	12	1	12.0416	13.067	1.08892	13.1123	-4.76288	23.7682	23.7682	3.33057	829.032	1
1	2210	8	1770	816	40	23	1790	827.5	1.17647	43	11	44.3847	46.8234	11.9781	48.3312	-14.351	13.6251	13.6251	2.8764	849.796	1
1	2210	9	1620	775	35	23	1637.5	786.5	1.17647	32	8	32.9848	34.8453	8.71133	35.9177	-14.0378	37.0905	37.0905	17.4098	805.51	1
1	2210	10	1514	771	36	20	1532	781	1.17647	14	4	14.5602	15.2448	4.35567	15.8549	-15.9479	52.9864	52.9864	10.5973	774.873	2
1	2210	11	1428	751	40	20	1448	761	1.17647	20	6	20.8806	21.7783	6.5335	22.7372	-16.7022	65.4003	65.4003	6.96392	750.479	2
1	2210	12	1285	717	35	18	1302.5	726	1.17647	20	4	20.3961	21.7783	4.35567	22.2096	-11.3102	87.806	87.806	16.3501	708.226	2
1	2210	13	1166	696	35	17	1183.5	704.5	1.17647	15	2	15.1327	16.3337	2.17783	16.4783	-7.59393	105.821	105.821	12.7167	673.668	2
1	2210	14	1095	693	44	20	1117	703	1.17647	17	2	17.1172	18.5116	2.17783	18.6392	-6.70905	115.208	115.208	4.08752	654.357	2
1	2210	15	1020	686	37	20	1038.5	696	1.17647	19	0	19	20.6894	0	20.6894	0	127.621	127.621	5.75281	631.56	2
1	2210	16	901	679	37	23	919.5	690.5	1.17647	12	0	12	13.067	0	13.067	0	145.637	145.637	12.414	597.003	2
1	2210	17	833	681	42	21	854	691.5	1.17647	5	0	5	5.44458	0	5.44458	0	155.174	155.174	3.93613	577.982	2
1	2210	18	774	682	41	19	794.5	691.5	1.17647	6	0	6	6.5335	0	6.5335	0	164.258	164.258	2.72501	560.703	2
1	2210	19	709	679	36	23	727	690.5	1.17647	11	0	11	11.9781	0	11.9781	0	174.855	174.855	4.3903	541.101	2
1	2210	20	640	681	37	21	658.5	691.5	1.17647	17	0	17	18.5116	0	18.5116	0	185.15	185.15	4.84447	521.208	2
1	2210	21	537	679	39	22	556.5	690	1.17647	21	0	21	22.8672	0	22.8672	0	200.44	200.44	9.68894	491.588	2
1	2210	22	272	682	63	27	303.5	695.5	1.17647	5	0	5	5.44458	0	5.44458	0	236.925	236.925	30.5807	418.116	2
1	2210	23	1774	850	37	21	1792.5	860.5	1.17647	17	5	17.72	18.5116	5.44458	19.2957	-16.3923	13.4737	13.4737	-232.989	850.522	2
1	2210	24	1721	830	33	25	1737.5	842.5	1.17647	16	6	17.088	17.4227	6.5335	18.6074	-20.5604	22.1029	22.1029	3.02779	834.55	2
1	2210	25	1654	816	37	21	1672.5	826.5	1.17647	10	4	10.7703	10.8892	4.35567	11.728	-21.8058	31.6404	31.6404	4.54169	815.674	2
1	2210	26	1592	795	39	19	1611.5	804.5	1.17647	8	3	8.544	8.71133	3.26675	9.30371	-20.5604	40.7238	40.7238	3.48196	797.96	2
1	2210	27	1476	742	41	21	1496.5	752.5	1.17647	10	4	10.7703	10.8892	4.35567	11.728	-21.8058	57.9822	57.9822	11.3542	764.564	1
1	2210	28	1426	720	41	25	1446.5	732.5	1.17647	12	3	12.3693	13.067	3.26675	13.4692	-14.0378	65.5517	65.5517	1.36251	750.044	1
1	2210	29	1377	720	41	21	1397.5	730.5	1.17647	13	6	14.3178	14.1559	6.5335	15.5909	-24.7787	72.9698	72.9698	1.21112	735.814	1
1	2210	30	1315	704	45	22	1337.5	715	1.17647	16	3	16.2788	17.4227	3.26675	17.7263	-10.6197	81.7504	81.7504	2.57362	718.39	1
1	2210	31	1204	692	42	21	1225	702.5	1.17647	17	4	17.4642	18.5116	4.35567	19.0171	-13.2416	99.0088	99.0088	10.4459	685.72	2
1	2210	32	1121	677	44	20	1143	687	1.17647	15	3	15.2971	16.3337	3.26675	16.6572	-11.3102	111.271	111.271	5.9042	661.907	2
1	2210	33	464	674	43	27	485.5	687.5	1.17647	20	0	20	21.7783	0	21.7783	0	210.886	210.886	92.9532	470.969	2
1	2210	34	528	660	37	18	546.5	669	1.17647	30	0	30	32.6675	0	32.6675	0	202.105	202.105	-15.2904	488.684	2
1	2210	35	383	667	42	19	404	676.5	1.17647	17	2	17.1172	18.5116	2.17783	18.6392	-6.70905	223.3	223.3	15.5931	447.302	2
1	2210	40	1687	652	53	21	1713.5	662.5	1.17647	25	2	25.0799	27.2229	2.17783	27.3099	-4.57315	24.2223	24.2223	12.2626	827.58	1
1	2210	41	1599	625	45	20	1621.5	635	1.17647	30	4	30.2655	32.6675	4.35567	32.9566	-7.59393	38.7558	38.7558	6.50976	800.864	1
1	2210	44	1772	610	39	22	1791.5	621	1.17647	7	0	7	7.62242	0	7.62242	0	13.4737	13.4737	5.45003	850.232	1
1	2210	45	1705	614	49	20	1729.5	624	1.17647	11	0	11	11.9781	0	11.9781	0	22.1029	22.1029	2.72501	832.227	1
1	2225	9	1654	783	35	23	1671.5	794.5	1.23609	34	8	34.9285	37.0232	8.71133	38.0342	-13.2416	31.9432	31.9432	19.2265	815.384	1
1	2225	10	1529	776	36	20	1547	786	1.23609	15	5	15.8114	16.3337	5.44458	17.2173	-18.4387	50.7155	50.7155	13.4737	779.229	2
1	2225	11	1448	757	40	20	1468	767	1.23609	20	6	20.8806	21.7783	6.5335	22.7372	-16.7022	62.3725	62.3725	6.20698	756.287	2
1	2225	12	1303	720	35	18	1320.5	729	1.23609	18	3	18.2483	19.6005	3.26675	19.8709	-9.46198	85.081	85.081	16.6529	713.453	2
1	2225	13	1182	699	35	17	1199.5	707.5	1.23609	16	3	16.2788	17.4227	3.26675	17.7263	-10.6197	103.399	103.399	13.0195	678.315	2
1	2225	14	1112	695	44	20	1134	705	1.23609	17	2	17.1172	18.5116	2.17783	18.6392	-6.70905	112.634	112.634	3.93613	659.294	2
1	2225	15	1040	687	37	20	1058.5	697	1.23609	20	1	20.025	21.7783	1.08892	21.8055	-2.86185	124.594	124.594	5.29864	637.368	2
1	2225	16	914	680	37	23	932.5	691.5	1.23609	13	1	13.0384	14.1559	1.08892	14.1977	-4.39795	143.669	143.669	13.4737	600.778	2
1	2225	17	839	681	42	21	860	691.5	1.23609	6	0	6	6.5335	0	6.5335	0	154.266	154.266	4.99586	579.724	2
1	2225	18	779	682	41	19	799.5	691.5	1.23609	5	0	5	5.44458	0	5.44458	0	163.501	163.501	2.8764	562.155	2
1	2225	19	719	679	36	23	737	690.5	1.23609	10	0	10	10.8892	0	10.8892	0	173.341	173.341	3.63335	544.005	2
1	2225	20	656	681	37	21	674.5	691.5	1.23609	16	0	16	17.4227	0	17.4227	0	182.727	182.727	3.93613	525.855	2
1	2225	21	558	679	39	22	577.5	690	1.23609	21	0	21	22.8672	0	22.8672	0	197.261	197.261	8.93199	497.686	2
1	2225	22	277	682	63	27	308.5	695.5	1.23609	5	0	5	5.44458	0	5.44458	0	236.168	236.168	33.0029	419.568	2
1	2225	24	1738	836	33	25	1754.5	848.5	1.23609	17	6	18.0278	18.5116	6.5335	19.6307	-19.4441	19.5293	19.5293	3.17918	839.487	2
1	2225	25	1667	819	37	21	1685.5	829.5	1.23609	13	3	13.3417	14.1559	3.26675	14.528	-12.9956	29.6724	29.6724	5.14725	819.449	2
1	2225	26	1601	797	39	19	1620.5	806.5	1.23609	9	2	9.21954	9.80025	2.17783	10.0393	-12.5296	39.3613	39.3613	4.08752	800.573	2
1	2225	27	1485	745	41	21	1505.5	755.5	1.23609	9	3	9.48683	9.80025	3.26675	10.3304	-18.4387	56.6197	56.6197	11.3542	767.177	1
1	2225	28	1436	723	41	25	1456.5	735.5	1.23609	10	3	10.4403	10.8892	3.26675	11.3686	-16.7022	64.0378	64.0378	1.21112	752.948	1
1	2225	29	1391	725	41	21	1411.5	735.5	1.23609	14	5	14.8661	15.2448	5.44458	16.1879	-19.658	70.8504	70.8504	0.605559	739.88	1
1	2225	30	1329	706	45	22	1351.5	717	1.23609	14	2	14.1421	15.2448	2.17783	15.3996	-8.12949	79.631	79.631	2.57362	722.456	1
1	2225	31	1223	696	42	21	1244	706.5	1.23609	19	4	19.4165	20.6894	4.35567	21.1429	-11.8892	96.1324	96.1324	9.68894	691.238	2
1	2225	32	1136	678	44	20	1158	688	1.23609	15	1	15.0333	16.3337	1.08892	16.37	-3.81339	109.001	109.001	6.50976	666.263	2
1	2225	33	486	674	43	27	507.5	687.5	1.23609	22	0	22	23.9562	0	23.9562	0	207.555	207.555	91.8935	477.358	2
1	2225	34	559	660	37	18	577.5	669	1.23609	31	0	31	33.7564	0	33.7564	0	197.412	197.412	-16.6529	497.686	2
1	2225	35	400	668	42	19	421	677.5	1.23609	17	1	17.0294	18.5116	1.08892	18.5436	-3.36584	220.726	220.726	17.7126	452.238	2
1	2225	40	1712	652	53	21	1738.5	662.5	1.23609	25	0	25	27.2229	0	27.2229	0	20.4376	20.4376	9.38616	834.84	1
1	2225	41	1628	628	45	20	1650.5	638	1.23609	29	3	29.1548	31.5786	3.26675	31.7471	-5.90533	34.3655	34.3655	5.9042	809.285	1
1	2225	44	1779	610	39	22	1798.5	621	1.23609	7	0	7	7.62242	0	7.62242	0	12.414	12.414	4.99586	852.264	1
1	2225	45	1714	615	49	20	1738.5	625	1.23609	9	1	9.05539	9.80025	1.08892	9.86056	-6.33939	20.7404	20.7404	2.42223	834.84	1
1	2240	9	1691	793	35	23	1708.5	804.5	1.23153	37	10	38.3275	40.2899	10.8892	41.7355	-15.1261	26.3418	26.3418	20.8918	826.128	1
1	2240	10	1543	780	36	20	1561	790	1.23153	14	4	14.5602	15.2448	4.35567	15.8549	-15.9479	48.5961	48.5961	16.9556	783.294	2
1	2240	11	1467	762	40	20	1487	772	1.23153	19	5	19.6469	20.6894	5.44458	21.3938	-14.7455	59.4961	59.4961	5.45003	761.805	2
1	2240	12	1321	724	35	18	1338.5	733	1.23153	18	4	18.4391	19.6005	4.35567	20.0786	-12.5296	82.356	82.356	16.8043	718.68	2
1	2240	13	1199	702	35	17	1216.5	710.5	1.23153	17	3	17.2627	18.5116	3.26675	18.7976	-10.0078	100.826	100.826	13.1709	683.252	2
1	2240	14	1129	697	44	20	1151	707	1.23153	17	2	17.1172	18.5116	2.17783	18.6392	-6.70905	110.06	110.06	3.93613	664.23	2
1	2240	15	1058	688	37	20	1076.5	698	1.23153	18	1	18.0278	19.6005	1.08892	19.6307	-3.17923	121.869	121.869	5.14725	642.596	2
1	2240	16	930	680	37	23	948.5	691.5	1.23153	16	0	16	17.4227	0	17.4227	0	141.247	141.247	13.7765	605.424	2
1	2240	17	847	681	42	21	868	691.5	1.23153	8	0	8	8.71133	0	8.71133	0	153.055	153.055	6.20698	582.047	2
1	2240	18	784	682	41	19	804.5	691.5	1.23153	5	0	5	5.44458	0	5.44458	0	162.744	162.744	3.33057	563.607	2
1	2240	19	727	679	36	23	745	690.5	1.23153	8	0	8	8.71133	0	8.71133	0	172.13	172.13	3.17918	546.328	2
1	2240	20	668	681	37	21	686.5	691.5	1.23153	12	0	12	13.067	0	13.067	0	180.911	180.911	3.33057	529.34	2
1	2240	21	579	679	39	22	598.5	690	1.23153	21	0	21	22.8672	0	22.8672	0	194.082	194.082	7.56948	503.784	2
1	2240	22	283	682	63	27	314.5	695.5	1.23153	6	0	6	6.5335	0	6.5335	0	235.26	235.26	35.2738	421.311	2
1	2240	24	1757	843	33	25	1773.5	855.5	1.23153	19	7	20.2485	20.6894	7.62242	22.0489	-20.2292	16.6529	16.6529	3.17918	845.004	2
1	2240	25	1681	824	37	21	1699.5	834.5	1.23153	14	5	14.8661	15.2448	5.44458	16.1879	-19.658	27.5529	27.5529	5.9042	823.515	2
1	2240	26	1611	801	39	19	1630.5	810.5	1.23153	10	4	10.7703	10.8892	4.35567	11.728	-21.8058	37.8474	37.8474	4.69308	803.477	2
1	2240	27	1494	748	41	21	1514.5	758.5	1.23153	9	3	9.48683	9.80025	3.26675	10.3304	-18.4387	55.2572	55.2572	11.5056	769.791	1
1	2240	28	1447	725	41	25	1467.5	737.5	1.23153	11	2	11.1803	11.9781	2.17783	12.1745	-10.3047	62.3725	62.3725	0.908338	756.142	1
1	2240	29	1405	731	41	21	1425.5	741.5	1.23153	14	6	15.2315	15.2448	6.5335	16.5859	-23.2028	68.7309	68.7309	0.15139	743.945	1
1	2240	30	1347	710	45	22	1369.5	721	1.23153	18	4	18.4391	19.6005	4.35567	20.0786	-12.5296	76.9059	76.9059	1.96807	727.683	1
1	2240	31	1241	699	42	21	1262	709.5	1.23153	18	3	18.2483	19.6005	3.26675	19.8709	-9.46198	93.4074	93.4074	9.68894	696.465	2
1	2240	32	1150	680	44	20	1172	690	1.23153	14	2	14.1421	15.2448	2.17783	15.3996	-8.12949	106.881	106.881	7.11531	670.329	2
1	2240	33	508	675	43	27	529.5	688.5	1.23153	22	1	22.0227	23.9562	1.08892	23.9809	-2.60205	204.225	204.225	90.6824	483.747	2
1	2240	34	590	660	37	18	608.5	669	1.23153	31	0	31	33.7564	0	33.7564	0	192.719	192.719	-18.0154	506.688	2
1	2240	35	418	669	42	19	439	678.5	1.23153	18	1	18.0278	19.6005	1.08892	19.6307	-3.17923	218.001	218.001	19.6807	457.466	2
1	2240	40	1736	653	53	21	1762.5	663.5	1.23153	24	1	24.0208	26.134	1.08892	26.1567	-2.38547	16.8043	16.8043	6.66114	841.81	1
1	2240	41	1656	630	45	20	1678.5	640	1.23153	28	2	28.0713	30.4897	2.17783	30.5673	-4.0849	30.1265	30.1265	5.29864	817.416	1
1	2240	45	1723	615	49	20	1747.5	625	1.23153	9	0	9	9.80025	0	9.80025	0	19.3779	19.3779	1.96807	837.454	1
1	2255	9	1730	803	35	23	1747.5	814.5	1.24688	39	10	40.2616	42.4677	10.8892	43.8416	-14.3831	20.4376	20.4376	21.6487	837.454	1
1	2255	10	1557	785	36	20	1575	795	1.24688	14	5	14.8661	15.2448	5.44458	16.1879	-19.658	46.4766	46.4766	20.7404	787.36	2
1	2255	11	1486	769	40	20	1506	779	1.24688	19	7	20.2485	20.6894	7.62242	22.0489	-20.2292	56.6197	56.6197	4.69308	767.322	2
1	2255	12	1339	728	35	18	1356.5	737	1.24688	18	4	18.4391	19.6005	4.35567	20.0786	-12.5296	79.631	79.631	16.9556	723.908	2
1	2255	13	1215	703	35	17	1232.5	711.5	1.24688	16	1	16.0312	17.4227	1.08892	17.4567	-3.57568	98.4033	98.4033	13.4737	687.898	2
1	2255	14	1146	698	44	20	1168	708	1.24688	17	1	17.0294	18.5116	1.08892	18.5436	-3.36584	107.487	107.487	3.78474	669.167	2
1	2255	15	1077	689	37	20	1095.5	699	1.24688	19	1	19.0263	20.6894	1.08892	20.7181	-3.01221	118.992	118.992	4.84447	648.113	2
1	2255	16	948	680	37	23	966.5	691.5	1.24688	18	0	18	19.6005	0	19.6005	0	138.522	138.522	13.9278	610.652	2
1	2255	17	859	682	42	21	880	692.5	1.24688	12	1	12.0416	13.067	1.08892	13.1123	-4.76288	151.238	151.238	7.11531	585.532	2
1	2255	18	788	682	41	19	808.5	691.5	1.24688	4	0	4	4.35567	0	4.35567	0	162.138	162.138	4.54169	564.768	2
1	2255	19	733	679	36	23	751	690.5	1.24688	6	0	6	6.5335	0	6.5335	0	171.222	171.222	2.8764	548.07	2
1	2255	20	678	681	37	21	696.5	691.5	1.24688	10	0	10	10.8892	0	10.8892	0	179.397	179.397	2.72501	532.244	2
1	2255	21	598	678	39	22	617.5	689	1.24688	19	-1	19.0263	20.6894	-1.08892	20.7181	3.01221	191.205	191.205	6.20698	509.302	2
1	2255	22	290	682	63	27	321.5	695.5	1.24688	7	0	7	7.62242	0	7.62242	0	234.2	234.2	37.0905	423.344	2
1	2255	24	1775	849	33	25	1791.5	861.5	1.24688	18	6	18.9737	19.6005	6.5335	20.6607	-18.4387	13.9278	13.9278	3.02779	850.232	2
1	2255	25	1697	829	37	21	1715.5	839.5	1.24688	16	5	16.7631	17.4227	5.44458	18.2536	-17.3573	25.1307	25.1307	6.20698	828.161	2
1	2255	26	1624	805	39	19	1643.5	814.5	1.24688	13	4	13.6015	14.1559	4.35567	14.8109	-17.1059	35.8793	35.8793	5.14725	807.252	2
1	2255	27	1504	751	41	21	1524.5	761.5	1.24688	10	3	10.4403	10.8892	3.26675	11.3686	-16.7022	53.7433	53.7433	11.9598	772.695	1
1	2255	28	1458	728	41	25	1478.5	740.5	1.24688	11	3	11.4018	11.9781	3.26675	12.4156	-15.2573	60.7073	60.7073	0.756948	759.336	1
1	2255	29	1419	736	41	21	1439.5	746.5	1.24688	14	5	14.8661	15.2448	5.44458	16.1879	-19.658	66.6114	66.6114	-0.302779	748.011	1
1	2255	30	1362	712	45	22	1384.5	723	1.24688	15	2	15.1327	16.3337	2.17783	16.4783	-7.59393	74.6351	74.6351	1.81668	732.039	1
1	2255	31	1258	702	42	21	1279	712.5	1.24688	17	3	17.2627	18.5116	3.26675	18.7976	-10.0078	90.8338	90.8338	9.38616	701.402	2
1	2255	32	1164	682	44	20	1186	692	1.24688	14	2	14.1421	15.2448	2.17783	15.3996	-8.12949	104.762	104.762	7.56948	674.394	2
1	2255	33	530	675	43	27	551.5	688.5	1.24688	22	0	22	23.9562	0	23.9562	0	200.894	200.894	89.4713	490.136	2
1	2255	34	622	660	37	18	640.5	669	1.24688	32	0	32	34.8453	0	34.8453	0	187.875	187.875	-19.5293	515.981	2
1	2255	35	438	671	42	19	459	680.5	1.24688	20	2	20.0998	21.7783	2.17783	21.887	-5.70978	214.973	214.973	21.4973	463.274	2
1	2255	40	1760	654	53	21	1786.5	664.5	1.24688	24	1	24.0208	26.134	1.08892	26.1567	-2.38547	13.1709	13.1709	3.78474	848.78	1
1	2255	41	1680	633	45	20	1702.5	643	1.24688	24	3	24.1868	26.134	3.26675	26.3374	-7.12427	26.4932	26.4932	5.29864	824.386	1
1	2255	45	1730	615	49	20	1754.5	625	1.24688	7	0	7	7.62242	0	7.62242	0	18.3181	18.3181	1.81668	839.487	1
1	2270	9	1771	813	35	23	1788.5	824.5	1.23001	41	10	42.2019	44.6456	10.8892	45.9543	-13.7083	14.2306	14.2306	11.2028	849.36	1
1	2270	10	1570	789	36	20	1588	799	1.23001	13	4	13.6015	14.1559	4.35567	14.8109	-17.1059	44.5086	44.5086	24.9793	791.135	2
1	2270	11	1505	775	40	20	1525	785	1.23001	19	6	19.9249	20.6894	6.5335	21.6965	-17.5289	53.7433	53.7433	3.78474	772.84	2
1	2270	12	1358	733	35	18	1375.5	742	1.23001	19	5	19.6469	20.6894	5.44458	21.3938	-14.7455	76.7546	76.7546	16.9556	729.425	2
1	2270	13	1231	706	35	17	1248.5	714.5	1.23001	16	3	16.2788	17.4227	3.26675	17.7263	-10.6197	95.981	95.981	13.9278	692.544	2
1	2270	14	1163	701	44	20	1185	711	1.23001	17	3	17.2627	18.5116	3.26675	18.7976	-10.0078	104.913	104.913	3.63335	674.104	2
1	2270	15	1096	690	37	20	1114.5	700	1.23001	19	1	19.0263	20.6894	1.08892	20.7181	-3.01221	116.116	116.116	4.54169	653.631	2
1	2270	16	967	681	37	23	985.5	692.5	1.23001	19	1	19.0263	20.6894	1.08892	20.7181	-3.01221	135.645	135.645	13.9278	616.169	2
1	2270	17	874	682	42	21	895	692.5	1.23001	15	0	15	16.3337	0	16.3337	0	148.967	148.967	7.72087	589.888	2
1	2270	18	792	682	41	19	812.5	691.5	1.23001	4	0	4	4.35567	0	4.35567	0	161.533	161.533	6.20698	565.93	2
1	2270	19	738	679	36	23	756	690.5	1.23001	5	0	5	5.44458	0	5.44458	0	170.465	170.465	2.72501	549.522	2
1	2270	20	687	681	37	21	705.5	691.5	1.23001	9	0	9	9.80025	0	9.80025	0	178.034	178.034	2.11946	534.857	2
1	2270	21	615	679	39	22	634.5	690	1.23001	17	1	17.0294	18.5116	1.08892	18.5436	-3.36584	188.632	188.632	4.99586	514.239	2
1	2270	22	297	682	63	27	328.5	695.5	1.23001	7	0	7	7.62242	0	7.62242	0	233.14	233.14	38.6044	425.376	2
1	2270	25	1713	834	37	21	1731.5	844.5	1.23001	16	5	16.7631	17.4227	5.44458	18.2536	-17.3573	22.7084	22.7084	6.50976	832.808	2
1	2270	26	1637	809	39	19	1656.5	818.5	1.23001	13	4	13.6015	14.1559	4.35567	14.8109	-17.1059	33.9113	33.9113	5.60142	811.028	2
1	2270	27	1514	755	41	21	1534.5	765.5	1.23001	10	4	10.7703	10.8892	4.35567	11.728	-21.8058	52.2294	52.2294	12.414	775.599	1
1	2270	28	1468	731	41	25	1488.5	743.5	1.23001	10	3	10.4403	10.8892	3.26675	11.3686	-16.7022	59.1934	59.1934	0.756948	762.24	1
1	2270	29	1433	742	41	21	1453.5	752.5	1.23001	14	6	15.2315	15.2448	6.5335	16.5859	-23.2028	64.492	64.492	-0.908338	752.076	2
1	2270	30	1375	715	45	22	1397.5	726	1.23001	13	3	13.3417	14.1559	3.26675	14.528	-12.9956	72.667	72.667	1.96807	735.814	1
1	2270	31	1275	706	42	21	1296	716.5	1.23001	17	4	17.4642	18.5116	4.35567	19.0171	-13.2416	88.2602	88.2602	8.7806	706.338	2
1	2270	32	1180	684	44	20	1202	694	1.23001	16	2	16.1245	17.4227	2.17783	17.5583	-7.12427	102.339	102.339	7.72087	679.041	2
1	2270	33	552	675	43	27	573.5	688.5	1.23001	22	0	22	23.9562	0	23.9562	0	197.563	197.563	88.5629	496.524	2
1	2270	34	654	660	37	18	672.5	669	1.23001	32	0	32	34.8453	0	34.8453	0	183.03	183.03	-21.0432	525.274	2
1	2270	35	459	672	42	19	480	681.5	1.23001	21	1	21.0238	22.8672	1.08892	22.8932	-2.72577	211.794	211.794	23.1626	469.372	2
1	2270	41	1701	635	45	20	1723.5	645	1.23001	21	2	21.095	22.8672	2.17783	22.9707	-5.43951	23.314	23.314	5.45003	830.484	1
1	2270	45	1737	615	49	20	1761.5	625	1.23001	7	0	7	7.62242	0	7.62242	0	17.2584	17.2584	1.5139	841.52	1
1	2285	10	1586	794	36	20	1604	804	1.23001	16	5	16.7631	17.4227	5.44458	18.2536	-17.3573	42.0863	42.0863	29.0668	795.782	2
1	2285	11	1522	781	40	20	1542	791	1.23001	17	6	18.0278	18.5116	6.5335	19.6307	-19.4441	51.1697	51.1697	3.63335	777.777	2
1	2285	12	1374	736	35	18	1391.5	745	1.23001	16	3	16.2788	17.4227	3.26675	17.7263	-10.6197	74.3323	74.3323	17.107	734.072	2
1	2285	13	1247	709	35	17	1264.5	717.5	1.23001	16	3	16.2788	17.4227	3.26675	17.7263	-10.6197	93.5588	93.5588	13.9278	697.191	2
1	2285	14	1181	703	44	20	1203	713	1.23001	18	2	18.1108	19.6005	2.17783	19.7211	-6.33939	102.188	102.188	3.33057	679.331	2
1	2285	15	1115	692	37	20	1133.5	702	1.23001	19	2	19.105	20.6894	2.17783	20.8037	-6.00821	113.239	113.239	4.3903	659.148	2
1	2285	16	987	681	37	23	1005.5	692.5	1.23001	20	0	20	21.7783	0	21.7783	0	132.617	132.617	13.7765	621.977	2
1	2285	17	891	682	42	21	912	692.5	1.23001	17	0	17	18.5116	0	18.5116	0	146.394	146.394	8.17504	594.825	2
1	2285	18	799	682	41	19	819.5	691.5	1.23001	7	0	7	7.62242	0	7.62242	0	160.473	160.473	7.72087	567.963	2
1	2285	19	742	678	36	23	760	689.5	1.23001	4	-1	4.12311	4.35567	-1.08892	4.48972	14.0378	169.859	169.859	3.17918	550.684	2
1	2285	20	692	681	37	21	710.5	691.5	1.23001	5	0	5	5.44458	0	5.44458	0	177.277	177.277	1.96807	536.309	2
1	2285	21	628	678	39	22	647.5	689	1.23001	13	-1	13.0384	14.1559	-1.08892	14.1977	4.39796	186.663	186.663	3.78474	518.014	2
1	2285	22	304	682	63	27	335.5	695.5	1.23001	7	0	7	7.62242	0	7.62242	0	232.08	232.08	39.5127	427.409	2
1	2285	25	1730	839	37	21	1748.5	849.5	1.23001	17	5	17.72	18.5116	5.44458	19.2957	-16.3923	20.1348	20.1348	6.66114	837.744	2
1	2285	26	1652	814	39	19	1671.5	823.5	1.23001	15	5	15.8114	16.3337	5.44458	17.2173	-18.4387	31.6404	31.6404	5.9042	815.384	2
1	2285	27	1523	758	41	21	1543.5	768.5	1.23001	9	3	9.48683	9.80025	3.26675	10.3304	-18.4387	50.8669	50.8669	13.3223	778.212	1
1	2285	28	1478	734	41	25	1498.5	746.5	1.23001	10	3	10.4403	10.8892	3.26675	11.3686	-16.7022	57.6795	57.6795	0.605559	765.144	1
1	2285	29	1449	748	41	21	1469.5	758.5	1.23001	16	6	17.088	17.4227	6.5335	18.6074	-20.5604	62.0698	62.0698	-1.81668	756.723	2
1	2285	30	1387	718	45	22	1409.5	729	1.23001	12	3	12.3693	13.067	3.26675	13.4692	-14.0378	70.8504	70.8504	2.57362	739.299	1
1	2285	31	1292	711	42	21	1313	721.5	1.23001	17	5	17.72	18.5116	5.44458	19.2957	-16.3923	85.6865	85.6865	8.02365	711.275	2
1	2285	32	1197	686	44	20	1219	696	1.23001	17	2	17.1172	18.5116	2.17783	18.6392	-6.70905	99.7658	99.7658	7.72087	683.978	2
1	2285	33	571	675	43	27	592.5	688.5	1.23001	19	0	19	20.6894	0	20.6894	0	194.687	194.687	88.2602	502.042	2
1	2285	34	687	660	37	18	705.5	669	1.23001	33	0	33	35.9342	0	35.9342	0	178.034	178.034	-23.1626	534.857	2
1	2285	35	481	673	42	19	502	682.5	1.23001	22	1	22.0227	23.9562	1.08892	23.9809	-2.60205	208.464	208.464	24.8279	475.761	2
1	2285	41	1720	636	45	20	1742.5	646	1.23001	19	1	19.0263	20.6894	1.08892	20.7181	-3.01221	20.4376	20.4376	5.75281	836.002	1
1	2285	45	1743	616	49	20	1767.5	626	1.23001	6	1	6.08276	6.5335	1.08892	6.62362	-9.46198	16.3501	16.3501	1.5139	843.262	1
1	2300	10	1598	797	36	20	1616	807	1.16279	12	3	12.3693	13.067	3.26675	13.4692	-14.0378	40.2696	40.2696	33.9113	799.266	2
1	2300	11	1537	785	40	20	1557	795	1.16279	15	4	15.5242	16.3337	4.35567	16.9045	-14.9334	48.8989	48.8989	3.17918	782.133	2
1	2300	12	1392	741	35	18	1409.5	750	1.16279	18	5	18.6815	19.6005	5.44458	20.3426	-15.5264	71.6073	71.6073	16.6529	739.299	2
1	2300	13	1263	712	35	17	1280.5	720.5	1.16279	16	3	16.2788	17.4227	3.26675	17.7263	-10.6197	91.1366	91.1366	14.2306	701.837	2
1	2300	14	1198	704	44	20	1220	714	1.16279	17	1	17.0294	18.5116	1.08892	18.5436	-3.36584	99.6144	99.6144	3.17918	684.268	2
1	2300	15	1136	694	37	20	1154.5	704	1.16279	21	2	21.095	22.8672	2.17783	22.9707	-5.43951	110.06	110.06	3.78474	665.247	2
1	2300	16	1007	682	37	23	1025.5	693.5	1.16279	20	1	20.025	21.7783	1.08892	21.8055	-2.86185	129.59	129.59	13.9278	627.785	2
1	2300	17	910	682	42	21	931	692.5	1.16279	19	0	19	20.6894	0	20.6894	0	143.517	143.517	8.32643	600.342	2
1	2300	18	809	682	41	19	829.5	691.5	1.16279	10	0	10	10.8892	0	10.8892	0	158.959	158.959	9.08338	570.867	2
1	2300	19	747	678	36	23	765	689.5	1.16279	5	0	5	5.44458	0	5.44458	0	169.102	169.102	3.93613	552.136	2
1	2300	20	697	681	37	21	715.5	691.5	1.16279	5	0	5	5.44458	0	5.44458	0	176.52	176.52	1.96807	537.761	2
1	2300	21	639	678	39	22	658.5	689	1.16279	11	0	11	11.9781	0	11.9781	0	184.998	184.998	2.8764	521.208	2
1	2300	22	311	682	63	27	342.5	695.5	1.16279	7	0	7	7.62242	0	7.62242	0	231.021	231.021	40.1183	429.442	2
1	2300	25	1747	844	37	21	1765.5	854.5	1.16279	17	5	17.72	18.5116	5.44458	19.2957	-16.3923	17.5612	17.5612	6.96392	842.681	2
1	2300	26	1667	819	39	19	1686.5	828.5	1.16279	15	5	15.8114	16.3337	5.44458	17.2173	-18.4387	29.3696	29.3696	6.20698	819.74	2
1	2300	27	1533	762	41	21	1553.5	772.5	1.16279	10	4	10.7703	10.8892	4.35567	11.728	-21.8058	49.353	49.353	14.0792	781.116	1
1	2300	28	1488	737	41	25	1508.5	749.5	1.16279	10	3	10.4403	10.8892	3.26675	11.3686	-16.7022	56.1656	56.1656	0.605559	768.048	1
1	2300	29	1465	754	41	21	1485.5	764.5	1.16279	16	6	17.088	17.4227	6.5335	18.6074	-20.5604	59.6475	59.6475	-2.72501	761.369	2
1	2300	30	1399	721	45	22	1421.5	732	1.16279	12	3	12.3693	13.067	3.26675	13.4692	-14.0378	69.0337	69.0337	3.17918	742.784	1
1	2300	31	1308	714	42	21	1329	724.5	1.16279	16	3	16.2788	17.4227	3.26675	17.7263	-10.6197	83.2643	83.2643	7.41809	715.922	2
1	2300	32	1216	688	44	20	1238	698	1.16279	19	2	19.105	20.6894	2.17783	20.8037	-6.00821	96.8894	96.8894	7.2667	689.495	2
1	2300	33	586	674	43	27	607.5	687.5	1.16279	15	-1	15.0333	16.3337	-1.08892	16.37	3.81339	192.416	192.416	88.8657	506.398	2
1	2300	34	718	660	37	18	736.5	669	1.16279	31	0	31	33.7564	0	33.7564	0	173.341	173.341	-25.5849	543.86	2
1	2300	35	505	674	42	19	526	683.5	1.16279	24	1	24.0208	26.134	1.08892	26.1567	-2.38547	204.83	204.83	25.8876	482.73	2
1	2300	41	1738	637	45	20	1760.5	647	1.16279	18	1	18.0278	19.6005	1.08892	19.6307	-3.17923	17.7126	17.7126	6.20698	841.229	1
1	2300	45	1748	616	49	20	1772.5	626	1.16279	5	0	5	5.44458	0	5.44458	0	15.5931	15.5931	1.5139	844.714	1
1	2315	10	1615	803	36	20	1633	813	1.19474	17	6	18.0278	18.5116	6.5335	19.6307	-19.4441	37.696	37.696	38.3016	804.203	2
1	2315	11	1552	790	40	20	1572	800	1.19474	15	5	15.8114	16.3337	5.44458	17.2173	-18.4387	46.628	46.628	3.48196	786.489	2
1	2315	12	1408	744	35	18	1425.5	753	1.19474	16	3	16.2788	17.4227	3.26675	17.7263	-10.6197	69.1851	69.1851	16.5015	743.945	2
1	2315	13	1278	714	35	17	1295.5	722.5	1.19474	15	2	15.1327	16.3337	2.17783	16.4783	-7.59393	88.8657	88.8657	14.382	706.193	2
1	2315	14	1215	706	44	20	1237	716	1.19474	17	2	17.1172	18.5116	2.17783	18.6392	-6.70905	97.0408	97.0408	2.8764	689.205	2
1	2315	15	1156	696	37	20	1174.5	706	1.19474	20	2	20.0998	21.7783	2.17783	21.887	-5.70978	107.032	107.032	3.33057	671.055	2
1	2315	16	1027	682	37	23	1045.5	693.5	1.19474	20	0	20	21.7783	0	21.7783	0	126.562	126.562	13.9278	633.593	2
1	2315	17	931	682	42	21	952	692.5	1.19474	21	0	21	22.8672	0	22.8672	0	140.338	140.338	8.17504	606.441	2
1	2315	18	820	682	41	19	840.5	691.5	1.19474	11	0	11	11.9781	0	11.9781	0	157.294	157.294	10.5973	574.061	2
1	2315	19	752	677	36	23	770	688.5	1.19474	5	-1	5.09902	5.44458	-1.08892	5.55241	11.3102	168.345	168.345	4.84447	553.588	2
1	2315	20	701	680	37	21	719.5	690.5	1.19474	4	-1	4.12311	4.35567	-1.08892	4.48972	14.0378	175.915	175.915	2.11946	538.923	2
1	2315	21	646	678	39	22	665.5	689	1.19474	7	0	7	7.62242	0	7.62242	0	183.938	183.938	2.42223	523.241	2
1	2315	22	319	682	63	27	350.5	695.5	1.19474	8	0	8	8.71133	0	8.71133	0	229.809	229.809	39.9669	431.765	2
1	2315	25	1765	850	37	21	1783.5	860.5	1.19474	18	6	18.9737	19.6005	6.5335	20.6607	-18.4387	14.8362	14.8362	7.2667	847.908	2
1	2315	26	1683	824	39	19	1702.5	833.5	1.19474	16	5	16.7631	17.4227	5.44458	18.2536	-17.3573	26.9474	26.9474	6.50976	824.386	2
1	2315	27	1541	764	41	21	1561.5	774.5	1.19474	8	2	8.24621	8.71133	2.17783	8.97944	-14.0378	48.1419	48.1419	15.2904	783.44	1
1	2315	28	1499	739	41	25	1519.5	751.5	1.19474	11	2	11.1803	11.9781	2.17783	12.1745	-10.3047	54.5003	54.5003	0.15139	771.243	1
1	2315	29	1479	758	41	21	1499.5	768.5	1.19474	14	4	14.5602	15.2448	4.35567	15.8549	-15.9479	57.5281	57.5281	-3.17918	765.435	2
1	2315	30	1411	724	45	22	1433.5	735	1.19474	12	3	12.3693	13.067	3.26675	13.4692	-14.0378	67.217	67.217	3.48196	746.268	1
1	2315	31	1325	718	42	21	1346	728.5	1.19474	17	4	17.4642	18.5116	4.35567	19.0171	-13.2416	80.6907	80.6907	6.66114	720.858	2
1	2315	32	1235	690	44	20	1257	700	1.19474	19	2	19.105	20.6894	2.17783	20.8037	-6.00821	94.013	94.013	6.96392	695.013	2
1	2315	33	599	674	43	27	620.5	687.5	1.19474	13	0	13	14.1559	0	14.1559	0	190.448	190.448	89.7741	510.173	2
1	2315	34	750	660	37	18	768.5	669	1.19474	32	0	32	34.8453	0	34.8453	0	168.497	168.497	-28.4613	553.152	2
1	2315	35	530	675	42	19	551	684.5	1.19474	25	1	25.02	27.2229	1.08892	27.2447	-2.29016	201.045	201.045	26.9474	489.99	2
1	2315	41	1753	637	45	20	1775.5	647	1.19474	15	0	15	16.3337	0	16.3337	0	15.4417	15.4417	6.96392	845.585	1
1	2315	45	1754	616	49	20	1778.5	626	1.19474	6	0	6	6.5335	0	6.5335	0	14.6848	14.6848	1.36251	846.456	1
1	2330	10	1630	807	36	20	1648	817	1.25156	15	4	15.5242	16.3337	4.35567	16.9045	-14.9334	35.4252	35.4252	33.1543	808.559	2
1	2330	11	1567	794	40	20	1587	804	1.25156	15	4	15.5242	16.3337	4.35567	16.9045	-14.9334	44.3572	44.3572	3.48196	790.845	2
1	2330	12	1424	748	35	18	1441.5	757	1.25156	16	4	16.4924	17.4227	4.35567	17.9589	-14.0378	66.7628	66.7628	16.3501	748.592	2
1	2330	13	1293	717	35	17	1310.5	725.5	1.25156	15	3	15.2971	16.3337	3.26675	16.6572	-11.3102	86.5949	86.5949	14.5334	710.549	2
1	2330	14	1229	709	44	20	1251	719	1.25156	14	3	14.3178	15.2448	3.26675	15.5909	-12.0954	94.9213	94.9213	3.02779	693.27	2
1	2330	15	1174	698	37	20	1192.5	708	1.25156	18	2	18.1108	19.6005	2.17783	19.7211	-6.33939	104.307	104.307	2.72501	676.282	2
1	2330	16	1046	683	37	23	1064.5	694.5	1.25156	19	1	19.0263	20.6894	1.08892	20.7181	-3.01221	123.685	123.685	13.7765	639.111	2
1	2330	17	954	682	42	21	975	692.5	1.25156	23	0	23	25.0451	0	25.0451	0	136.856	136.856	7.56948	613.12	2
1	2330	18	835	682	41	19	855.5	691.5	1.25156	15	0	15	16.3337	0	16.3337	0	155.023	155.023	11.8084	578.417	2
1	2330	19	757	678	36	23	775	689.5	1.25156	5	1	5.09902	5.44458	1.08892	5.55241	-11.3102	167.588	167.588	6.35837	555.04	2
1	2330	20	704	680	37	21	722.5	690.5	1.25156	3	0	3	3.26675	0	3.26675	0	175.461	175.461	2.42223	539.794	2
1	2330	21	650	678	39	22	669.5	689	1.25156	4	0	4	4.35567	0	4.35567	0	183.333	183.333	2.27084	524.403	2
1	2330	22	327	682	63	27	358.5	695.5	1.25156	8	0	8	8.71133	0	8.71133	0	228.598	228.598	39.3613	434.088	2
1	2330	26	1700	830	39	19	1719.5	839.5	1.25156	17	6	18.0278	18.5116	6.5335	19.6307	-19.4441	24.3737	24.3737	6.81253	829.323	2
1	2330	27	1550	768	41	21	1570.5	778.5	1.25156	9	4	9.84886	9.80025	4.35567	10.7246	-23.9664	46.7794	46.7794	16.5015	786.053	1
1	2330	28	1511	742	41	25	1531.5	754.5	1.25156	12	3	12.3693	13.067	3.26675	13.4692	-14.0378	52.6836	52.6836	-0.302779	774.728	1
1	2330	29	1494	763	41	21	1514.5	773.5	1.25156	15	5	15.8114	16.3337	5.44458	17.2173	-18.4387	55.2572	55.2572	-3.63335	769.791	2
1	2330	30	1424	727	45	22	1446.5	738	1.25156	13	3	13.3417	14.1559	3.26675	14.528	-12.9956	65.2489	65.2489	3.78474	750.044	1
1	2330	31	1342	723	42	21	1363	733.5	1.25156	17	5	17.72	18.5116	5.44458	19.2957	-16.3923	78.1171	78.1171	6.05559	725.795	2
1	2330	32	1255	692	44	20	1277	702	1.25156	20	2	20.0998	21.7783	2.17783	21.887	-5.70978	90.9852	90.9852	6.50976	700.821	2
1	2330	33	607	674	43	27	628.5	687.5	1.25156	8	0	8	8.71133	0	8.71133	0	189.237	189.237	91.5907	512.496	2
1	2330	34	780	660	37	18	798.5	669	1.25156	30	0	30	32.6675	0	32.6675	0	163.955	163.955	-31.7918	561.864	2
1	2330	35	550	676	42	19	571	685.5	1.25156	20	1	20.025	21.7783	1.08892	21.8055	-2.86185	198.018	198.018	28.4613	495.798	2
1	2330	41	1766	637	45	20	1788.5	647	1.25156	13	0	13	14.1559	0	14.1559	0	13.4737	13.4737	7.56948	849.36	1
1	2330	45	1759	616	49	20	1783.5	626	1.25156	5	0	5	5.44458	0	5.44458	0	13.9278	13.9278	1.36251	847.908	1
1	2345	10	1649	813	36	20	1667	823	1.26582	19	6	19.9249	20.6894	6.5335	21.6965	-17.5289	32.5488	32.5488	30.4293	814.077	2
1	2345	11	1582	799	40	20	1602	809	1.26582	15	5	15.8114	16.3337	5.44458	17.2173	-18.4387	42.0863	42.0863	4.08752	795.201	2
1	2345	12	1440	753	35	18	1457.5	762	1.26582	16	5	16.7631	17.4227	5.44458	18.2536	-17.3573	64.3406	64.3406	16.1987	753.238	2
1	2345	13	1309	719	35	17	1326.5	727.5	1.26582	16	2	16.1245	17.4227	2.17783	17.5583	-7.12427	84.1726	84.1726	14.5334	715.196	2
1	2345	14	1243	710	44	20	1265	720	1.26582	14	1	14.0357	15.2448	1.08892	15.2837	-4.0849	92.8019	92.8019	3.33057	697.336	2
1	2345	15	1190	700	37	20	1208.5	710	1.26582	16	2	16.1245	17.4227	2.17783	17.5583	-7.12427	101.885	101.885	2.42223	680.928	2
1	2345	16	1066	684	37	23	1084.5	695.5	1.26582	20	1	20.025	21.7783	1.08892	21.8055	-2.86185	120.658	120.658	13.1709	644.919	2
1	2345	17	977	682	42	21	998	692.5	1.26582	23	0	23	25.0451	0	25.0451	0	133.374	133.374	7.11531	619.799	2
1	2345	18	852	682	41	19	872.5	691.5	1.26582	17	0	17	18.5116	0	18.5116	0	152.449	152.449	12.7167	583.354	2
1	2345	19	762	678	36	23	780	689.5	1.26582	5	0	5	5.44458	0	5.44458	0	166.831	166.831	8.17504	556.492	2
1	2345	20	708	680	37	21	726.5	690.5	1.26582	4	0	4	4.35567	0	4.35567	0	174.855	174.855	2.57362	540.956	2
1	2345	21	653	678	39	22	672.5	689	1.26582	3	0	3	3.26675	0	3.26675	0	182.879	182.879	2.42223	525.274	2
1	2345	22	336	682	63	27	367.5	695.5	1.26582	9	0	9	9.80025	0	9.80025	0	227.236	227.236	38.453	436.702	2
1	2345	26	1717	834	39	19	1736.5	843.5	1.26582	17	4	17.4642	18.5116	4.35567	19.0171	-13.2416	21.8001	21.8001	7.11531	834.26	2
1	2345	27	1560	771	41	21	1580.5	781.5	1.26582	10	3	10.4403	10.8892	3.26675	11.3686	-16.7022	45.2655	45.2655	17.5612	788.957	1
1	2345	28	1525	746	41	25	1545.5	758.5	1.26582	14	4	14.5602	15.2448	4.35567	15.8549	-15.9479	50.5641	50.5641	-0.908338	778.793	1
1	2345	29	1509	769	41	21	1529.5	779.5	1.26582	15	6	16.1555	16.3337	6.5335	17.592	-21.8058	52.9864	52.9864	-3.78474	774.147	2
1	2345	30	1436	730	45	22	1458.5	741	1.26582	12	3	12.3693	13.067	3.26675	13.4692	-14.0378	63.4323	63.4323	4.23891	753.528	1
1	2345	31	1360	728	42	21	1381	738.5	1.26582	18	5	18.6815	19.6005	5.44458	20.3426	-15.5264	75.392	75.392	5.14725	731.022	2
1	2345	32	1276	695	44	20	1298	705	1.26582	21	3	21.2132	22.8672	3.26675	23.0994	-8.12949	87.806	87.806	6.05559	706.919	1
1	2345	33	612	673	43	27	633.5	686.5	1.26582	5	-1	5.09902	5.44458	-1.08892	5.55241	11.3102	188.48	188.48	94.013	513.948	2
1	2345	34	810	660	37	18	828.5	669	1.26582	30	0	30	32.6675	0	32.6675	0	159.413	159.413	-35.5766	570.576	2
1	2345	35	565	677	42	19	586	686.5	1.26582	15	1	15.0333	16.3337	1.08892	16.37	-3.81339	195.747	195.747	30.7321	500.154	2
1	2345	41	1777	637	45	20	1799.5	647	1.26582	11	0	11	11.9781	0	11.9781	0	11.8084	11.8084	8.32643	852.555	1
1	2345	45	1763	616	49	20	1787.5	626	1.26582	4	0	4	4.35567	0	4.35567	0	13.3223	13.3223	1.66529	849.07	1
1	2360	10	1668	820	36	20	1686	830	1.25	19	7	20.2485	20.6894	7.62242	22.0489	-20.2292	29.6724	29.6724	27.4015	819.594	2
1	2360	11	1596	803	40	20	1616	813	1.25	14	4	14.5602	15.2448	4.35567	15.8549	-15.9479	39.9669	39.9669	4.84447	799.266	2
1	2360	12	1455	757	35	18	1472.5	766	1.25	15	4	15.5242	16.3337	4.35567	16.9045	-14.9334	62.0698	62.0698	16.0473	757.594	2
1	2360	13	1325	722	35	17	1342.5	730.5	1.25	16	3	16.2788	17.4227	3.26675	17.7263	-10.6197	81.7504	81.7504	14.382	719.842	2
1	2360	14	1255	712	44	20	1277	722	1.25	12	2	12.1655	13.067	2.17783	13.2472	-9.46198	90.9852	90.9852	3.93613	700.821	2
1	2360	15	1204	701	37	20	1222.5	711	1.25	14	1	14.0357	15.2448	1.08892	15.2837	-4.0849	99.7658	99.7658	2.11946	684.994	2
1	2360	16	1086	685	37	23	1104.5	696.5	1.25	20	1	20.025	21.7783	1.08892	21.8055	-2.86185	117.63	117.63	12.2626	650.727	2
1	2360	17	999	683	42	21	1020	693.5	1.25	22	1	22.0227	23.9562	1.08892	23.9809	-2.60205	130.044	130.044	6.81253	626.188	2
1	2360	18	873	682	41	19	893.5	691.5	1.25	21	0	21	22.8672	0	22.8672	0	149.27	149.27	12.8681	589.452	2
1	2360	19	768	678	36	23	786	689.5	1.25	6	0	6	6.5335	0	6.5335	0	165.923	165.923	10.4459	558.234	2
1	2360	20	713	680	37	21	731.5	690.5	1.25	5	0	5	5.44458	0	5.44458	0	174.098	174.098	2.72501	542.408	2
1	2360	21	656	678	39	22	675.5	689	1.25	3	0	3	3.26675	0	3.26675	0	182.425	182.425	2.72501	526.145	2
1	2360	22	344	682	63	27	375.5	695.5	1.25	8	0	8	8.71133	0	8.71133	0	226.025	226.025	37.696	439.025	2
1	2360	26	1735	840	39	19	1754.5	849.5	1.25	18	6	18.9737	19.6005	6.5335	20.6607	-18.4387	19.0751	19.0751	7.41809	839.487	2
1	2360	27	1569	774	41	21	1589.5	784.5	1.25	9	3	9.48683	9.80025	3.26675	10.3304	-18.4387	43.903	43.903	18.9237	791.571	1
1	2360	28	1540	750	41	25	1560.5	762.5	1.25	15	4	15.5242	16.3337	4.35567	16.9045	-14.9334	48.2933	48.2933	-1.81668	783.149	1
1	2360	29	1523	773	41	21	1543.5	783.5	1.25	14	4	14.5602	15.2448	4.35567	15.8549	-15.9479	50.8669	50.8669	-3.63335	778.212	2
1	2360	30	1450	734	45	22	1472.5	745	1.25	14	4	14.5602	15.2448	4.35567	15.8549	-15.9479	61.3128	61.3128	4.23891	757.594	1
1	2360	31	1377	733	42	21	1398	743.5	1.25	17	5	17.72	18.5116	5.44458	19.2957	-16.3923	72.8184	72.8184	4.69308	735.959	2
1	2360	32	1298	698	44	20	1320	708	1.25	22	3	22.2036	23.9562	3.26675	24.1779	-7.7645	84.4754	84.4754	5.29864	713.308	1
1	2360	33	615	673	43	27	636.5	686.5	1.25	3	0	3	3.26675	0	3.26675	0	188.026	188.026	96.8894	514.82	2
1	2360	34	839	660	37	18	857.5	669	1.25	29	0	29	31.5786	0	31.5786	0	155.023	155.023	-39.5127	578.998	2
1	2360	35	575	678	42	19	596	687.5	1.25	10	1	10.0499	10.8892	1.08892	10.9435	-5.70978	194.233	194.233	33.6085	503.058	2
1	2360	45	1768	616	49	20	1792.5	626	1.25	5	0	5	5.44458	0	5.44458	0	12.5653	12.5653	1.81668	850.522	1
1	2375	10	1687	826	36	20	1705	836	1.25313	19	6	19.9249	20.6894	6.5335	21.6965	-17.5289	26.796	26.796	24.3737	825.112	2
1	2375	11	1611	807	40	20	1631	817	1.25313	15	4	15.5242	16.3337	4.35567	16.9045	-14.9334	37.696	37.696	5.45003	803.622	2
1	2375	12	1469	761	35	18	1486.5	770	1.25313	14	4	14.5602	15.2448	4.35567	15.8549	-15.9479	59.9503	59.9503	16.1987	761.66	2
1	2375	13	1342	725	35	17	1359.5	733.5	1.25313	17	3	17.2627	18.5116	3.26675	18.7976	-10.0078	79.1768	79.1768	13.9278	724.779	2
1	2375	14	1267	714	44	20	1289	724	1.25313	12	2	12.1655	13.067	2.17783	13.2472	-9.46198	89.1685	89.1685	4.69308	704.306	2
1	2375	15	1216	702	37	20	1234.5	712	1.25313	12	1	12.0416	13.067	1.08892	13.1123	-4.76288	97.9491	97.9491	2.11946	688.479	2
1	2375	16	1107	687	37	23	1125.5	698.5	1.25313	21	2	21.095	22.8672	2.17783	22.9707	-5.43951	114.451	114.451	10.9001	656.825	2
1	2375	17	1021	683	42	21	1042	693.5	1.25313	22	0	22	23.9562	0	23.9562	0	126.713	126.713	6.66114	632.577	2
1	2375	18	895	682	41	19	915.5	691.5	1.25313	22	0	22	23.9562	0	23.9562	0	145.94	145.94	12.8681	595.841	2
1	2375	19	775	678	36	23	793	689.5	1.25313	7	0	7	7.62242	0	7.62242	0	164.863	164.863	12.7167	560.267	2
1	2375	20	718	680	37	21	736.5	690.5	1.25313	5	0	5	5.44458	0	5.44458	0	173.341	173.341	3.02779	543.86	2
1	2375	21	659	678	39	22	678.5	689	1.25313	3	0	3	3.26675	0	3.26675	0	181.97	181.97	3.02779	527.016	2
1	2375	22	352	681	63	27	383.5	694.5	1.25313	8	-1	8.06226	8.71133	-1.08892	8.77913	7.12426	224.814	224.814	36.9391	441.348	2
1	2375	26	1753	846	39	19	1772.5	855.5	1.25313	18	6	18.9737	19.6005	6.5335	20.6607	-18.4387	16.3501	16.3501	7.72087	844.714	2
1	2375	27	1578	778	41	21	1598.5	788.5	1.25313	9	4	9.84886	9.80025	4.35567	10.7246	-23.9664	42.5405	42.5405	20.2862	794.184	1
1	2375	28	1557	754	41	25	1577.5	766.5	1.25313	17	4	17.4642	18.5116	4.35567	19.0171	-13.2416	45.7197	45.7197	-3.02779	788.086	1
1	2375	29	1537	779	41	21	1557.5	789.5	1.25313	14	6	15.2315	15.2448	6.5335	16.5859	-23.2028	48.7475	48.7475	-3.17918	782.278	2
1	2375	30	1465	738	45	22	1487.5	749	1.25313	15	4	15.5242	16.3337	4.35567	16.9045	-14.9334	59.042	59.042	4.08752	761.95	1
1	2375	31	1392	737	42	21	1413	747.5	1.25313	15	4	15.5242	16.3337	4.35567	16.9045	-14.9334	70.5476	70.5476	4.69308	740.315	2
1	2375	32	1320	702	44	20	1342	712	1.25313	22	4	22.3607	23.9562	4.35567	24.3489	-10.3047	81.1449	81.1449	4.23891	719.697	1
1	2375	33	617	673	43	27	638.5	686.5	1.25313	2	0	2	2.17783	0	2.17783	0	187.723	187.723	99.9172	515.4	2
1	2375	34	868	660	37	18	886.5	669	1.25313	29	0	29	31.5786	0	31.5786	0	150.633	150.633	-43.6002	587.42	2
1	2375	35	578	678	42	19	599	687.5	1.25313	3	0	3	3.26675	0	3.26675	0	193.779	193.779	37.5446	503.93	2
1	2375	45	1773	616	49	20	1797.5	626	1.25313	5	0	5	5.44458	0	5.44458	0	11.8084	11.8084	1.96807	851.974	1
1	2390	10	1705	831	36	20	1723	841	1.25	18	5	18.6815	19.6005	5.44458	20.3426	-15.5264	24.071	24.071	20.589	830.339	2
1	2390	11	1627	812	40	20	1647	822	1.25	16	5	16.7631	17.4227	5.44458	18.2536	-17.3573	35.2738	35.2738	5.75281	808.269	2
1	2390	12	1482	764	35	18	1499.5	773	1.25	13	3	13.3417	14.1559	3.26675	14.528	-12.9956	57.9822	57.9822	16.6529	765.435	2
1	2390	13	1358	729	35	17	1375.5	737.5	1.25	16	4	16.4924	17.4227	4.35567	17.9589	-14.0378	76.7546	76.7546	13.4737	729.425	2
1	2390	14	1279	716	44	20	1301	726	1.25	12	2	12.1655	13.067	2.17783	13.2472	-9.46198	87.3518	87.3518	5.29864	707.79	2
1	2390	15	1229	704	37	20	1247.5	714	1.25	13	2	13.1529	14.1559	2.17783	14.3225	-8.74567	95.981	95.981	1.96807	692.254	2
1	2390	16	1128	689	37	23	1146.5	700.5	1.25	21	2	21.095	22.8672	2.17783	22.9707	-5.43951	111.271	111.271	9.68894	662.924	2
1	2390	17	1042	684	42	21	1063	694.5	1.25	21	1	21.0238	22.8672	1.08892	22.8932	-2.72577	123.534	123.534	6.66114	638.675	2
1	2390	18	917	682	41	19	937.5	691.5	1.25	22	0	22	23.9562	0	23.9562	0	142.609	142.609	12.7167	602.23	2
1	2390	19	783	677	36	23	801	688.5	1.25	8	-1	8.06226	8.71133	-1.08892	8.77913	7.12426	163.652	163.652	14.8362	562.59	2
1	2390	20	723	680	37	21	741.5	690.5	1.25	5	0	5	5.44458	0	5.44458	0	172.584	172.584	3.48196	545.312	2
1	2390	21	663	678	39	22	682.5	689	1.25	4	0	4	4.35567	0	4.35567	0	181.365	181.365	3.17918	528.178	2
1	2390	22	360	681	63	27	391.5	694.5	1.25	8	0	8	8.71133	0	8.71133	0	223.603	223.603	36.3335	443.672	2
1	2390	26	1771	852	39	19	1790.5	861.5	1.25	18	6	18.9737	19.6005	6.5335	20.6607	-18.4387	13.6251	13.6251	8.32643	849.941	2
1	2390	27	1588	782	41	21	1608.5	792.5	1.25	10	4	10.7703	10.8892	4.35567	11.728	-21.8058	41.0266	41.0266	21.4973	797.088	1
1	2390	28	1578	761	41	25	1598.5	773.5	1.25	21	7	22.1359	22.8672	7.62242	24.1042	-18.4387	42.5405	42.5405	-4.69308	794.184	1
1	2390	29	1548	783	41	21	1568.5	793.5	1.25	11	4	11.7047	11.9781	4.35567	12.7454	-19.9873	47.0822	47.0822	-1.66529	785.472	2
1	2390	30	1482	742	45	22	1504.5	753	1.25	17	4	17.4642	18.5116	4.35567	19.0171	-13.2416	56.4683	56.4683	3.17918	766.887	1
1	2390	31	1407	741	42	21	1428	751.5	1.25	15	4	15.5242	16.3337	4.35567	16.9045	-14.9334	68.2767	68.2767	4.99586	744.671	2
1	2390	32	1341	706	44	20	1363	716	1.25	21	4	21.3776	22.8672	4.35567	23.2784	-10.7844	77.9657	77.9657	3.33057	725.795	1
1	2390	33	619	673	43	27	640.5	686.5	1.25	2	0	2	2.17783	0	2.17783	0	187.42	187.42	102.794	515.981	2
1	2390	34	894	660	37	18	912.5	669	1.25	26	0	26	28.3118	0	28.3118	0	146.697	146.697	-47.2336	594.97	2
1	2390	35	579	678	42	19	600	687.5	1.25	1	0	1	1.08892	0	1.08892	0	193.627	193.627	41.3294	504.22	2
1	2405	10	1724	837	36	20	1742	847	1.23916	19	6	19.9249	20.6894	6.5335	21.6965	-17.5289	21.1946	21.1946	18.6209	835.857	2
1	2405	11	1646	819	40	20	1666	829	1.23916	19	7	20.2485	20.6894	7.62242	22.0489	-20.2292	32.3974	32.3974	5.75281	813.786	2
1	2405	12	1494	768	35	18	1511.5	777	1.23916	12	4	12.6491	13.067	4.35567	13.7738	-18.4387	56.1656	56.1656	17.7126	768.92	2
1	2405	13	1374	733	35	17	1391.5	741.5	1.23916	16	4	16.4924	17.4227	4.35567	17.9589	-14.0378	74.3323	74.3323	12.8681	734.072	2
1	2405	14	1292	718	44	20	1314	728	1.23916	13	2	13.1529	14.1559	2.17783	14.3225	-8.74567	85.3838	85.3838	5.75281	711.566	2
1	2405	15	1241	706	37	20	1259.5	716	1.23916	12	2	12.1655	13.067	2.17783	13.2472	-9.46198	94.1644	94.1644	2.11946	695.739	2
1	2405	16	1147	691	37	23	1165.5	702.5	1.23916	19	2	19.105	20.6894	2.17783	20.8037	-6.00821	108.395	108.395	8.62921	668.441	2
1	2405	17	1062	685	42	21	1083	695.5	1.23916	20	1	20.025	21.7783	1.08892	21.8055	-2.86185	120.506	120.506	6.50976	644.483	2
1	2405	18	942	683	41	19	962.5	692.5	1.23916	25	1	25.02	27.2229	1.08892	27.2447	-2.29016	138.824	138.824	11.9598	609.49	2
1	2405	19	794	678	36	23	812	689.5	1.23916	11	1	11.0454	11.9781	1.08892	12.0275	-5.19363	161.987	161.987	16.9556	565.785	2
1	2405	20	729	680	37	21	747.5	690.5	1.23916	6	0	6	6.5335	0	6.5335	0	171.676	171.676	4.23891	547.054	2
1	2405	21	667	678	39	22	686.5	689	1.23916	4	0	4	4.35567	0	4.35567	0	180.759	180.759	3.48196	529.34	2
1	2405	22	368	681	63	27	399.5	694.5	1.23916	8	0	8	8.71133	0	8.71133	0	222.391	222.391	35.728	445.995	2
1	2405	27	1600	786	41	21	1620.5	796.5	1.23916	12	4	12.6491	13.067	4.35567	13.7738	-18.4387	39.2099	39.2099	22.4057	800.573	1
1	2405	28	1599	767	41	25	1619.5	779.5	1.23916	21	6	21.8403	22.8672	6.5335	23.7823	-15.9479	39.3613	39.3613	-6.05559	800.283	1
1	2405	29	1562	788	41	21	1582.5	798.5	1.23916	14	5	14.8661	15.2448	5.44458	16.1879	-19.658	44.9627	44.9627	-0.605559	789.538	2
1	2405	30	1500	748	45	22	1522.5	759	1.23916	18	6	18.9737	19.6005	6.5335	20.6607	-18.4387	53.7433	53.7433	2.57362	772.114	1
1	2405	31	1421	745	42	21	1442	755.5	1.23916	14	4	14.5602	15.2448	4.35567	15.8549	-15.9479	66.1573	66.1573	5.60142	748.737	2
1	2405	32	1364	711	44	20	1386	721	1.23916	23	5	23.5372	25.0451	5.44458	25.6301	-12.2654	74.4837	74.4837	1.96807	732.474	1
1	2405	33	623	673	43	27	644.5	686.5	1.23916	4	0	4	4.35567	0	4.35567	0	186.815	186.815	105.67	517.143	2
1	2405	34	922	660	37	18	940.5	669	1.23916	28	0	28	30.4897	0	30.4897	0	142.458	142.458	-50.8669	603.101	2
1	2405	35	581	678	42	19	602	687.5	1.23916	2	0	2	2.17783	0	2.17783	0	193.325	193.325	45.2655	504.801	2
1	2420	10	1743	843	36	20	1761	853	1.23916	19	6	19.9249	20.6894	6.5335	21.6965	-17.5289	18.3181	18.3181	15.7445	841.374	2
1	2420	11	1665	825	40	20	1685	835	1.23916	19	6	19.9249	20.6894	6.5335	21.6965	-17.5289	29.521	29.521	5.75281	819.304	2
1	2420	12	1505	771	35	18	1522.5	780	1.23916	11	3	11.4018	11.9781	3.26675	12.4156	-15.2573	54.5003	54.5003	18.9237	772.114	2
1	2420	13	1388	736	35	17	1405.5	744.5	1.23916	14	3	14.3178	15.2448	3.26675	15.5909	-12.0954	72.2129	72.2129	12.414	738.137	2
1	2420	14	1306	721	44	20	1328	731	1.23916	14	3	14.3178	15.2448	3.26675	15.5909	-12.0954	83.2643	83.2643	5.75281	715.631	2
1	2420	15	1253	707	37	20	1271.5	717	1.23916	12	1	12.0416	13.067	1.08892	13.1123	-4.76288	92.3477	92.3477	2.42223	699.224	2
1	2420	16	1166	694	37	23	1184.5	705.5	1.23916	19	3	19.2354	20.6894	3.26675	20.9457	-8.97217	105.519	105.519	7.56948	673.959	2
1	2420	17	1084	686	42	21	1105	696.5	1.23916	22	1	22.0227	23.9562	1.08892	23.9809	-2.60205	117.176	117.176	6.05559	650.872	2
1	2420	18	964	683	41	19	984.5	692.5	1.23916	22	0	22	23.9562	0	23.9562	0	135.494	135.494	11.9598	615.879	2
1	2420	19	807	678	36	23	825	689.5	1.23916	13	0	13	14.1559	0	14.1559	0	160.019	160.019	18.3181	569.56	2
1	2420	20	736	680	37	21	754.5	690.5	1.23916	7	0	7	7.62242	0	7.62242	0	170.616	170.616	5.14725	549.087	2
1	2420	21	672	678	39	22	691.5	689	1.23916	5	0	5	5.44458	0	5.44458	0	180.002	180.002	3.78474	530.792	2
1	2420	22	376	681	63	27	407.5	694.5	1.23916	8	0	8	8.71133	0	8.71133	0	221.18	221.18	35.2738	448.318	2
1	2420	27	1611	790	41	21	1631.5	800.5	1.23916	11	4	11.7047	11.9781	4.35567	12.7454	-19.9873	37.5446	37.5446	23.4654	803.768	1
1	2420	28	1623	773	41	25	1643.5	785.5	1.23916	24	6	24.7386	26.134	6.5335	26.9383	-14.0378	35.728	35.728	-8.02365	807.252	1
1	2420	29	1572	791	41	21	1592.5	801.5	1.23916	10	3	10.4403	10.8892	3.26675	11.3686	-16.7022	43.4488	43.4488	1.5139	792.442	2
1	2420	30	1521	753	45	22	1543.5	764	1.23916	21	5	21.587	22.8672	5.44458	23.5065	-13.3937	50.5641	50.5641	0.908338	778.212	1
1	2420	31	1434	750	42	21	1455	760.5	1.23916	13	5	13.9284	14.1559	5.44458	15.1669	-21.0419	64.1892	64.1892	6.81253	752.512	2
1	2420	32	1386	717	44	20	1408	727	1.23916	22	6	22.8035	23.9562	6.5335	24.8311	-15.2573	71.1531	71.1531	0.605559	738.863	1
1	2420	33	626	673	43	27	647.5	686.5	1.23916	3	0	3	3.26675	0	3.26675	0	186.361	186.361	108.546	518.014	2
1	2420	34	948	661	37	18	966.5	670	1.23916	26	1	26.0192	28.3118	1.08892	28.3328	-2.20215	138.522	138.522	-54.3489	610.652	2
1	2420	35	583	678	42	19	604	687.5	1.23916	2	0	2	2.17783	0	2.17783	0	193.022	193.022	48.8989	505.382	2
1	2435	10	1761	848	36	20	1779	858	1.21507	18	5	18.6815	19.6005	5.44458	20.3426	-15.5264	15.5931	15.5931	12.8681	846.602	2
1	2435	11	1685	831	40	20	1705	841	1.21507	20	6	20.8806	21.7783	6.5335	22.7372	-16.7022	26.4932	26.4932	5.45003	825.112	2
1	2435	12	1516	775	35	18	1533.5	784	1.21507	11	4	11.7047	11.9781	4.35567	12.7454	-19.9873	52.835	52.835	20.2862	775.308	2
1	2435	13	1402	739	35	17	1419.5	747.5	1.21507	14	3	14.3178	15.2448	3.26675	15.5909	-12.0954	70.0934	70.0934	11.9598	742.203	2
1	2435	14	1322	725	44	20	1344	735	1.21507	16	4	16.4924	17.4227	4.35567	17.9589	-14.0378	80.8421	80.8421	5.45003	720.278	2
1	2435	15	1266	709	37	20	1284.5	719	1.21507	13	2	13.1529	14.1559	2.17783	14.3225	-8.74567	90.3796	90.3796	2.8764	702.999	2
1	2435	16	1183	696	37	23	1201.5	707.5	1.21507	17	2	17.1172	18.5116	2.17783	18.6392	-6.70905	102.945	102.945	6.96392	678.896	2
1	2435	17	1105	688	42	21	1126	698.5	1.21507	21	2	21.095	22.8672	2.17783	22.9707	-5.43951	113.996	113.996	5.45003	656.97	2
1	2435	18	987	683	41	19	1007.5	692.5	1.21507	23	0	23	25.0451	0	25.0451	0	132.012	132.012	11.657	622.558	2
1	2435	19	821	678	36	23	839	689.5	1.21507	14	0	14	15.2448	0	15.2448	0	157.899	157.899	19.6807	573.626	2
1	2435	20	745	680	37	21	763.5	690.5	1.21507	9	0	9	9.80025	0	9.80025	0	169.254	169.254	5.9042	551.7	2
1	2435	21	678	678	39	22	697.5	689	1.21507	6	0	6	6.5335	0	6.5335	0	179.094	179.094	4.23891	532.534	2
1	2435	22	384	681	63	27	415.5	694.5	1.21507	8	0	8	8.71133	0	8.71133	0	219.969	219.969	34.971	450.641	2
1	2435	27	1624	796	41	21	1644.5	806.5	1.21507	13	6	14.3178	14.1559	6.5335	15.5909	-24.7787	35.5766	35.5766	24.3737	807.543	1
1	2435	28	1647	780	41	25	1667.5	792.5	1.21507	24	7	25	26.134	7.62242	27.2229	-16.2629	32.0946	32.0946	-9.68894	814.222	1
1	2435	29	1584	795	41	21	1604.5	805.5	1.21507	12	4	12.6491	13.067	4.35567	13.7738	-18.4387	41.6322	41.6322	3.33057	795.927	2
1	2435	30	1544	759	45	22	1566.5	770	1.21507	23	6	23.7697	25.0451	6.5335	25.8833	-14.6227	47.0822	47.0822	-0.756948	784.892	1
1	2435	31	1448	754	42	21	1469	764.5	1.21507	14	4	14.5602	15.2448	4.35567	15.8549	-15.9479	62.0698	62.0698	8.17504	756.578	2
1	2435	32	1408	722	44	20	1430	732	1.21507	22	5	22.561	23.9562	5.44458	24.5671	-12.8052	67.8226	67.8226	-0.605559	745.252	1
1	2435	33	631	673	43	27	652.5	686.5	1.21507	5	0	5	5.44458	0	5.44458	0	185.604	185.604	111.12	519.466	2
1	2435	34	973	661	37	18	991.5	670	1.21507	25	0	25	27.2229	0	27.2229	0	134.737	134.737	-57.3767	617.912	2
1	2435	35	586	678	42	19	607	687.5	1.21507	3	0	3	3.26675	0	3.26675	0	192.568	192.568	52.2294	506.253	2
1	2450	10	1779	853	36	20	1797	863	1.25786	18	5	18.6815	19.6005	5.44458	20.3426	-15.5264	12.8681	12.8681	10.1431	851.829	2
1	2450	11	1706	837	40	20	1726	847	1.25786	21	6	21.8403	22.8672	6.5335	23.7823	-15.9479	23.314	23.314	4.99586	831.21	2
1	2450	12	1525	778	35	18	1542.5	787	1.25786	9	3	9.48683	9.80025	3.26675	10.3304	-18.4387	51.4725	51.4725	22.1029	777.922	2
1	2450	13	1414	742	35	17	1431.5	750.5	1.25786	12	3	12.3693	13.067	3.26675	13.4692	-14.0378	68.2767	68.2767	11.5056	745.688	2
1	2450	14	1336	728	44	20	1358	738	1.25786	14	3	14.3178	15.2448	3.26675	15.5909	-12.0954	78.7226	78.7226	5.14725	724.343	2
1	2450	15	1280	711	37	20	1298.5	721	1.25786	14	2	14.1421	15.2448	2.17783	15.3996	-8.12949	88.2602	88.2602	2.8764	707.064	2
1	2450	16	1200	698	37	23	1218.5	709.5	1.25786	17	2	17.1172	18.5116	2.17783	18.6392	-6.70905	100.371	100.371	6.50976	683.832	2
1	2450	17	1125	689	42	21	1146	699.5	1.25786	20	1	20.025	21.7783	1.08892	21.8055	-2.86185	110.969	110.969	4.99586	662.778	2
1	2450	18	1009	683	41	19	1029.5	692.5	1.25786	22	0	22	23.9562	0	23.9562	0	128.681	128.681	11.3542	628.947	2
1	2450	19	837	678	36	23	855	689.5	1.25786	16	0	16	17.4227	0	17.4227	0	155.477	155.477	20.589	578.272	2
1	2450	20	757	680	37	21	775.5	690.5	1.25786	12	0	12	13.067	0	13.067	0	167.437	167.437	6.50976	555.185	2
1	2450	21	684	678	39	22	703.5	689	1.25786	6	0	6	6.5335	0	6.5335	0	178.186	178.186	5.14725	534.276	2
1	2450	22	392	681	63	27	423.5	694.5	1.25786	8	0	8	8.71133	0	8.71133	0	218.758	218.758	34.6682	452.964	2
1	2450	27	1638	801	41	21	1658.5	811.5	1.25786	14	5	14.8661	15.2448	5.44458	16.1879	-19.658	33.4571	33.4571	25.4335	811.608	1
1	2450	28	1671	787	41	25	1691.5	799.5	1.25786	24	7	25	26.134	7.62242	27.2229	-16.2629	28.4613	28.4613	-11.2028	821.192	1
1	2450	29	1596	799	41	21	1616.5	809.5	1.25786	12	4	12.6491	13.067	4.35567	13.7738	-18.4387	39.8155	39.8155	5.14725	799.412	2
1	2450	30	1568	765	45	22	1590.5	776	1.25786	24	6	24.7386	26.134	6.5335	26.9383	-14.0378	43.4488	43.4488	-2.57362	791.861	1
1	2450	31	1459	757	42	21	1480	767.5	1.25786	11	3	11.4018	11.9781	3.26675	12.4156	-15.2573	60.4045	60.4045	10.1431	759.772	2
1	2450	32	1430	728	44	20	1452	738	1.25786	22	6	22.8035	23.9562	6.5335	24.8311	-15.2573	64.492	64.492	-2.27084	751.641	1
1	2450	33	635	673	43	27	656.5	686.5	1.25786	4	0	4	4.35567	0	4.35567	0	184.998	184.998	113.845	520.628	2
1	2450	34	998	662	37	18	1016.5	671	1.25786	25	1	25.02	27.2229	1.08892	27.2447	-2.29016	130.952	130.952	-60.5559	625.172	2
1	2450	35	589	678	42	19	610	687.5	1.25786	3	0	3	3.26675	0	3.26675	0	192.113	192.113	55.56	507.124	2
1	2465	11	1727	843	40	20	1747	853	1.23916	21	6	21.8403	22.8672	6.5335	23.7823	-15.9479	20.1348	20.1348	4.54169	837.309	2
1	2465	12	1534	781	35	18	1551.5	790	1.23916	9	3	9.48683	9.80025	3.26675	10.3304	-18.4387	50.11	50.11	23.9196	780.536	2
1	2465	13	1426	745	35	17	1443.5	753.5	1.23916	12	3	12.3693	13.067	3.26675	13.4692	-14.0378	66.4601	66.4601	11.0514	749.172	2
1	2465	14	1351	731	44	20	1373	741	1.23916	15	3	15.2971	16.3337	3.26675	16.6572	-11.3102	76.4518	76.4518	4.69308	728.699	2
1	2465	15	1296	714	37	20	1314.5	724	1.23916	16	3	16.2788	17.4227	3.26675	17.7263	-10.6197	85.8379	85.8379	2.72501	711.711	2
1	2465	16	1216	700	37	23	1234.5	711.5	1.23916	16	2	16.1245	17.4227	2.17783	17.5583	-7.12427	97.9491	97.9491	6.50976	688.479	2
1	2465	17	1144	691	42	21	1165	701.5	1.23916	19	2	19.105	20.6894	2.17783	20.8037	-6.00821	108.092	108.092	4.54169	668.296	2
1	2465	18	1031	685	41	19	1051.5	694.5	1.23916	22	2	22.0907	23.9562	2.17783	24.055	-5.19363	125.351	125.351	10.9001	635.336	2
1	2465	19	855	678	36	23	873	689.5	1.23916	18	0	18	19.6005	0	19.6005	0	152.752	152.752	21.1946	583.499	2
1	2465	20	771	680	37	21	789.5	690.5	1.23916	14	0	14	15.2448	0	15.2448	0	165.317	165.317	7.11531	559.251	2
1	2465	21	691	677	39	22	710.5	688	1.23916	7	-1	7.07107	7.62242	-1.08892	7.6998	8.12948	177.126	177.126	6.20698	536.309	2
1	2465	22	398	681	63	27	429.5	694.5	1.23916	6	0	6	6.5335	0	6.5335	0	217.85	217.85	34.8196	454.707	2
1	2465	27	1654	807	41	21	1674.5	817.5	1.23916	16	6	17.088	17.4227	6.5335	18.6074	-20.5604	31.0349	31.0349	26.1904	816.255	2
1	2465	28	1698	795	41	25	1718.5	807.5	1.23916	27	8	28.1603	29.4007	8.71133	30.6642	-16.5072	24.3737	24.3737	-12.8681	829.032	1
1	2465	29	1608	803	41	21	1628.5	813.5	1.23916	12	4	12.6491	13.067	4.35567	13.7738	-18.4387	37.9988	37.9988	7.41809	802.896	2
1	2465	30	1595	773	45	22	1617.5	784	1.23916	27	8	28.1603	29.4007	8.71133	30.6642	-16.5072	39.3613	39.3613	-4.84447	799.702	1
1	2465	31	1471	760	42	21	1492	770.5	1.23916	12	3	12.3693	13.067	3.26675	13.4692	-14.0378	58.5878	58.5878	12.414	763.257	2
1	2465	32	1454	734	44	20	1476	744	1.23916	24	6	24.7386	26.134	6.5335	26.9383	-14.0378	60.8586	60.8586	-4.08752	758.61	1
1	2465	33	640	673	43	27	661.5	686.5	1.23916	5	0	5	5.44458	0	5.44458	0	184.241	184.241	116.721	522.08	2
1	2465	34	1022	663	37	18	1040.5	672	1.23916	24	1	24.0208	26.134	1.08892	26.1567	-2.38547	127.319	127.319	-63.4323	632.141	2
1	2465	35	594	678	42	19	615	687.5	1.23916	5	0	5	5.44458	0	5.44458	0	191.357	191.357	58.4364	508.576	2
1	2480	11	1747	850	40	20	1767	860	1.24533	20	7	21.1896	21.7783	7.62242	23.0737	-19.2941	17.107	17.107	4.23891	843.117	2
1	2480	12	1544	784	35	18	1561.5	793	1.24533	10	3	10.4403	10.8892	3.26675	11.3686	-16.7022	48.5961	48.5961	25.4335	783.44	2
1	2480	13	1438	749	35	17	1455.5	757.5	1.24533	12	4	12.6491	13.067	4.35567	13.7738	-18.4387	64.6434	64.6434	10.7487	752.657	2
1	2480	14	1364	734	44	20	1386	744	1.24533	13	3	13.3417	14.1559	3.26675	14.528	-12.9956	74.4837	74.4837	4.54169	732.474	2
1	2480	15	1312	717	37	20	1330.5	727	1.24533	16	3	16.2788	17.4227	3.26675	17.7263	-10.6197	83.4157	83.4157	2.27084	716.357	2
1	2480	16	1231	702	37	23	1249.5	713.5	1.24533	15	2	15.1327	16.3337	2.17783	16.4783	-7.59393	95.6783	95.6783	6.66114	692.835	2
1	2480	17	1162	694	42	21	1183	704.5	1.24533	18	3	18.2483	19.6005	3.26675	19.8709	-9.46198	105.367	105.367	4.08752	673.523	2
1	2480	18	1051	685	41	19	1071.5	694.5	1.24533	20	0	20	21.7783	0	21.7783	0	122.323	122.323	10.5973	641.144	2
1	2480	19	876	678	36	23	894	689.5	1.24533	21	0	21	22.8672	0	22.8672	0	149.573	149.573	21.0432	589.598	2
1	2480	20	786	680	37	21	804.5	690.5	1.24533	15	0	15	16.3337	0	16.3337	0	163.047	163.047	8.02365	563.607	2
1	2480	21	699	677	39	22	718.5	688	1.24533	8	0	8	8.71133	0	8.71133	0	175.915	175.915	7.2667	538.632	2
1	2480	22	402	681	63	27	433.5	694.5	1.24533	4	0	4	4.35567	0	4.35567	0	217.244	217.244	35.4252	455.868	2
1	2480	27	1671	814	41	21	1691.5	824.5	1.24533	17	7	18.3848	18.5116	7.62242	20.0195	-22.3845	28.4613	28.4613	26.9474	821.192	2
1	2480	28	1726	802	41	25	1746.5	814.5	1.24533	28	7	28.8617	30.4897	7.62242	31.428	-14.0378	20.1348	20.1348	-14.5334	837.164	1
1	2480	29	1621	808	41	21	1641.5	818.5	1.24533	13	5	13.9284	14.1559	5.44458	15.1669	-21.0419	36.0307	36.0307	9.68894	806.672	2
1	2480	30	1623	780	45	22	1645.5	791	1.24533	28	7	28.8617	30.4897	7.62242	31.428	-14.0378	35.1224	35.1224	-7.11531	807.833	1
1	2480	31	1481	764	42	21	1502	774.5	1.24533	10	4	10.7703	10.8892	4.35567	11.728	-21.8058	57.0739	57.0739	15.139	766.161	2
1	2480	32	1478	741	44	20	1500	751	1.24533	24	7	25	26.134	7.62242	27.2229	-16.2629	57.2253	57.2253	-6.20698	765.58	1
1	2480	33	645	673	43	27	666.5	686.5	1.24533	5	0	5	5.44458	0	5.44458	0	183.484	183.484	119.598	523.532	2
1	2480	34	1044	663	37	18	1062.5	672	1.24533	22	0	22	23.9562	0	23.9562	0	123.988	123.988	-66.0059	638.53	2
1	2480	35	599	678	42	19	620	687.5	1.24533	5	0	5	5.44458	0	5.44458	0	190.6	190.6	61.01	510.028	2
1	2495	11	1766	855	40	20	1786	865	1.24378	19	5	19.6469	20.6894	5.44458	21.3938	-14.7455	14.2306	14.2306	4.23891	848.634	2
1	2495	12	1551	785	35	18	1568.5	794	1.24378	7	1	7.07107	7.62242	1.08892	7.6998	-8.12949	47.5364	47.5364	27.2501	785.472	2
1	2495	13	1451	751	35	17	1468.5	759.5	1.24378	13	2	13.1529	14.1559	2.17783	14.3225	-8.74567	62.6753	62.6753	9.84033	756.432	2
1	2495	14	1377	738	44	20	1399	748	1.24378	13	4	13.6015	14.1559	4.35567	14.8109	-17.1059	72.5156	72.5156	4.54169	736.25	2
1	2495	15	1326	720	37	20	1344.5	730	1.24378	14	3	14.3178	15.2448	3.26675	15.5909	-12.0954	81.2962	81.2962	2.11946	720.423	2
1	2495	16	1246	705	37	23	1264.5	716.5	1.24378	15	3	15.2971	16.3337	3.26675	16.6572	-11.3102	93.4074	93.4074	6.50976	697.191	2
1	2495	17	1179	696	42	21	1200	706.5	1.24378	17	2	17.1172	18.5116	2.17783	18.6392	-6.70905	102.794	102.794	3.78474	678.46	2
1	2495	18	1071	687	41	19	1091.5	696.5	1.24378	20	2	20.0998	21.7783	2.17783	21.887	-5.70978	119.295	119.295	10.1431	646.952	2
1	2495	19	897	678	36	23	915	689.5	1.24378	21	0	21	22.8672	0	22.8672	0	146.394	146.394	20.8918	595.696	2
1	2495	20	803	681	37	21	821.5	691.5	1.24378	17	1	17.0294	18.5116	1.08892	18.5436	-3.36584	160.473	160.473	8.62921	568.544	2
1	2495	21	707	677	39	22	726.5	688	1.24378	8	0	8	8.71133	0	8.71133	0	174.704	174.704	8.62921	540.956	2
1	2495	22	404	681	63	27	435.5	694.5	1.24378	2	0	2	2.17783	0	2.17783	0	216.941	216.941	36.3335	456.449	2
1	2495	27	1688	820	41	21	1708.5	830.5	1.24378	17	6	18.0278	18.5116	6.5335	19.6307	-19.4441	25.8876	25.8876	27.2501	826.128	2
1	2495	28	1756	809	41	25	1776.5	821.5	1.24378	30	7	30.8058	32.6675	7.62242	33.545	-13.1351	15.5931	15.5931	-16.5015	845.876	1
1	2495	29	1636	813	41	21	1656.5	823.5	1.24378	15	5	15.8114	16.3337	5.44458	17.2173	-18.4387	33.7599	33.7599	11.9598	811.028	2
1	2495	30	1653	789	45	22	1675.5	800	1.24378	30	9	31.3209	32.6675	9.80025	34.1059	-16.7022	30.5807	30.5807	-9.38616	816.545	1
1	2495	31	1490	766	42	21	1511	776.5	1.24378	9	2	9.21954	9.80025	2.17783	10.0393	-12.5296	55.7114	55.7114	18.3181	768.774	2
1	2495	32	1502	749	44	20	1524	759	1.24378	24	8	25.2982	26.134	8.71133	27.5477	-18.4387	53.5919	53.5919	-8.47782	772.55	1
1	2495	33	651	673	43	27	672.5	686.5	1.24378	6	0	6	6.5335	0	6.5335	0	182.576	182.576	122.323	525.274	2
1	2495	34	1063	664	37	18	1081.5	673	1.24378	19	1	19.0263	20.6894	1.08892	20.7181	-3.01221	121.112	121.112	-67.974	644.048	2
1	2495	35	605	678	42	19	626	687.5	1.24378	6	0	6	6.5335	0	6.5335	0	189.691	189.691	62.9781	511.77	2
1	2510	12	1560	788	35	18	1577.5	797	1.26103	9	3	9.48683	9.80025	3.26675	10.3304	-18.4387	46.1738	46.1738	28.6126	788.086	2
1	2510	13	1466	753	35	17	1483.5	761.5	1.26103	15	2	15.1327	16.3337	2.17783	16.4783	-7.59393	60.4045	60.4045	8.93199	760.788	2
1	2510	14	1390	740	44	20	1412	750	1.26103	13	2	13.1529	14.1559	2.17783	14.3225	-8.74567	70.5476	70.5476	4.84447	740.025	2
1	2510	15	1340	723	37	20	1358.5	733	1.26103	14	3	14.3178	15.2448	3.26675	15.5909	-12.0954	79.1768	79.1768	1.96807	724.488	2
1	2510	16	1260	707	37	23	1278.5	718.5	1.26103	14	2	14.1421	15.2448	2.17783	15.3996	-8.12949	91.288	91.288	6.50976	701.256	2
1	2510	17	1195	698	42	21	1216	708.5	1.26103	16	2	16.1245	17.4227	2.17783	17.5583	-7.12427	100.371	100.371	3.48196	683.106	2
1	2510	18	1088	688	41	19	1108.5	697.5	1.26103	17	1	17.0294	18.5116	1.08892	18.5436	-3.36584	116.721	116.721	9.99172	651.888	2
1	2510	19	917	678	36	23	935	689.5	1.26103	20	0	20	21.7783	0	21.7783	0	143.366	143.366	20.4376	601.504	2
1	2510	20	821	680	37	21	839.5	690.5	1.26103	18	-1	18.0278	19.6005	-1.08892	19.6307	3.17923	157.748	157.748	8.93199	573.771	2
1	2510	21	717	677	39	22	736.5	688	1.26103	10	0	10	10.8892	0	10.8892	0	173.19	173.19	9.84033	543.86	2
1	2510	22	406	681	63	27	437.5	694.5	1.26103	2	0	2	2.17783	0	2.17783	0	216.639	216.639	37.5446	457.03	2
1	2510	27	1706	827	41	21	1726.5	837.5	1.26103	18	7	19.3132	19.6005	7.62242	21.0305	-21.2549	23.1626	23.1626	24.071	831.356	2
1	2510	29	1650	816	41	21	1670.5	826.5	1.26103	14	3	14.3178	15.2448	3.26675	15.5909	-12.0954	31.6404	31.6404	14.6848	815.093	2
1	2510	30	1686	797	45	22	1708.5	808	1.26103	33	8	33.9559	35.9342	8.71133	36.9751	-13.6283	25.5849	25.5849	-12.2626	826.128	1
1	2510	31	1500	769	42	21	1521	779.5	1.26103	10	3	10.4403	10.8892	3.26675	11.3686	-16.7022	54.1975	54.1975	21.8001	771.678	2
1	2510	32	1525	756	44	20	1547	766	1.26103	23	7	24.0416	25.0451	7.62242	26.1793	-16.9305	50.11	50.11	-10.4459	779.229	1
1	2510	33	659	672	43	27	680.5	685.5	1.26103	8	-1	8.06226	8.71133	-1.08892	8.77913	7.12426	181.365	181.365	124.594	527.597	2
1	2510	34	1081	665	37	18	1099.5	674	1.26103	18	1	18.0278	19.6005	1.08892	19.6307	-3.17923	118.387	118.387	-69.4879	649.275	2
1	2510	35	610	678	42	19	631	687.5	1.26103	5	0	5	5.44458	0	5.44458	0	188.934	188.934	64.9462	513.222	2
1	2525	12	1570	791	35	18	1587.5	800	1.25	10	3	10.4403	10.8892	3.26675	11.3686	-16.7022	44.6599	44.6599	29.9752	790.99	2
1	2525	13	1482	754	35	17	1499.5	762.5	1.25	16	1	16.0312	17.4227	1.08892	17.4567	-3.57568	57.9822	57.9822	8.02365	765.435	1
1	2525	14	1402	743	44	20	1424	753	1.25	12	3	12.3693	13.067	3.26675	13.4692	-14.0378	68.7309	68.7309	5.45003	743.51	2
1	2525	15	1352	725	37	20	1370.5	735	1.25	12	2	12.1655	13.067	2.17783	13.2472	-9.46198	77.3601	77.3601	1.96807	727.973	2
1	2525	16	1274	710	37	23	1292.5	721.5	1.25	14	3	14.3178	15.2448	3.26675	15.5909	-12.0954	89.1685	89.1685	6.20698	705.322	2
1	2525	17	1210	700	42	21	1231	710.5	1.25	15	2	15.1327	16.3337	2.17783	16.4783	-7.59393	98.1005	98.1005	3.33057	687.462	2
1	2525	18	1107	690	41	19	1127.5	699.5	1.25	19	2	19.105	20.6894	2.17783	20.8037	-6.00821	113.845	113.845	9.38616	657.406	2
1	2525	19	939	678	36	23	957	689.5	1.25	22	0	22	23.9562	0	23.9562	0	140.035	140.035	19.9834	607.893	2
1	2525	20	840	681	37	21	858.5	691.5	1.25	19	1	19.0263	20.6894	1.08892	20.7181	-3.01221	154.872	154.872	9.38616	579.288	2
1	2525	21	729	677	39	22	748.5	688	1.25	12	0	12	13.067	0	13.067	0	171.373	171.373	10.9001	547.344	2
1	2525	22	408	680	63	27	439.5	693.5	1.25	2	-1	2.23607	2.17783	-1.08892	2.43489	26.5671	216.336	216.336	39.0585	457.611	2
1	2525	27	1724	834	41	21	1744.5	844.5	1.25	18	7	19.3132	19.6005	7.62242	21.0305	-21.2549	20.4376	20.4376	22.1029	836.583	2
1	2525	29	1666	821	41	21	1686.5	831.5	1.25	16	5	16.7631	17.4227	5.44458	18.2536	-17.3573	29.2182	29.2182	17.5612	819.74	2
1	2525	30	1719	806	45	22	1741.5	817	1.25	33	9	34.2053	35.9342	9.80025	37.2467	-15.2573	20.589	20.589	-14.8362	835.712	1
1	2525	31	1509	772	42	21	1530	782.5	1.25	9	3	9.48683	9.80025	3.26675	10.3304	-18.4387	52.835	52.835	25.4335	774.292	2
1	2525	32	1550	763	44	20	1572	773	1.25	25	7	25.9615	27.2229	7.62242	28.2699	-15.6446	46.3252	46.3252	-12.8681	786.489	1
1	2525	33	669	672	43	27	690.5	685.5	1.25	10	0	10	10.8892	0	10.8892	0	179.851	179.851	126.865	530.501	2
1	2525	34	1100	666	37	18	1118.5	675	1.25	19	1	19.0263	20.6894	1.08892	20.7181	-3.01221	115.51	115.51	-70.8504	654.792	2
1	2525	35	617	678	42	19	638	687.5	1.25	7	0	7	7.62242	0	7.62242	0	187.875	187.875	66.7628	515.255	2
1	2540	12	1582	795	35	18	1599.5	804	1.26263	12	4	12.6491	13.067	4.35567	13.7738	-18.4387	42.8433	42.8433	31.1863	794.475	2
1	2540	13	1500	755	35	17	1517.5	763.5	1.26263	18	1	18.0278	19.6005	1.08892	19.6307	-3.17923	55.2572	55.2572	7.11531	770.662	1
1	2540	14	1414	747	44	20	1436	757	1.26263	12	4	12.6491	13.067	4.35567	13.7738	-18.4387	66.9142	66.9142	6.35837	746.994	2
1	2540	15	1365	728	37	20	1383.5	738	1.26263	13	3	13.3417	14.1559	3.26675	14.528	-12.9956	75.392	75.392	1.81668	731.748	2
1	2540	16	1288	713	37	23	1306.5	724.5	1.26263	14	3	14.3178	15.2448	3.26675	15.5909	-12.0954	87.049	87.049	6.05559	709.388	2
1	2540	17	1223	702	42	21	1244	712.5	1.26263	13	2	13.1529	14.1559	2.17783	14.3225	-8.74567	96.1324	96.1324	3.48196	691.238	2
1	2540	18	1125	692	41	19	1145.5	701.5	1.26263	18	2	18.1108	19.6005	2.17783	19.7211	-6.33939	111.12	111.12	8.62921	662.633	2
1	2540	19	960	679	36	23	978	690.5	1.26263	21	1	21.0238	22.8672	1.08892	22.8932	-2.72577	136.856	136.856	19.5293	613.991	2
1	2540	20	858	680	37	21	876.5	690.5	1.26263	18	-1	18.0278	19.6005	-1.08892	19.6307	3.17923	152.147	152.147	9.84033	584.516	2
1	2540	21	741	677	39	22	760.5	688	1.26263	12	0	12	13.067	0	13.067	0	169.556	169.556	11.8084	550.829	2
1	2540	22	409	680	63	27	440.5	693.5	1.26263	1	0	1	1.08892	0	1.08892	0	216.184	216.184	40.7238	457.901	2
1	2540	27	1742	841	41	21	1762.5	851.5	1.26263	18	7	19.3132	19.6005	7.62242	21.0305	-21.2549	17.7126	17.7126	17.107	841.81	2
1	2540	29	1683	827	41	21	1703.5	837.5	1.26263	17	6	18.0278	18.5116	6.5335	19.6307	-19.4441	26.6446	26.6446	20.4376	824.676	2
1	2540	30	1755	814	45	22	1777.5	825	1.26263	36	8	36.8782	39.201	8.71133	40.1573	-12.5296	15.139	15.139	-17.7126	846.166	1
1	2540	31	1518	775	42	21	1539	785.5	1.26263	9	3	9.48683	9.80025	3.26675	10.3304	-18.4387	51.4725	51.4725	29.521	776.906	2
1	2540	32	1574	771	44	20	1596	781	1.26263	24	8	25.2982	26.134	8.71133	27.5477	-18.4387	42.6919	42.6919	-15.139	793.458	1
1	2540	33	679	672	43	27	700.5	685.5	1.26263	10	0	10	10.8892	0	10.8892	0	178.337	178.337	128.984	533.405	2
1	2540	34	1120	667	37	18	1138.5	676	1.26263	20	1	20.025	21.7783	1.08892	21.8055	-2.86185	112.483	112.483	-72.3643	660.6	2
1	2540	35	625	678	42	19	646	687.5	1.26263	8	0	8	8.71133	0	8.71133	0	186.663	186.663	68.5795	517.578	2
1	2555	12	1595	799	35	18	1612.5	808	1.26103	13	4	13.6015	14.1559	4.35567	14.8109	-17.1059	40.8752	40.8752	31.6404	798.25	2
1	2555	13	1519	757	35	17	1536.5	765.5	1.26103	19	2	19.105	20.6894	2.17783	20.8037	-6.00821	52.3808	52.3808	6.20698	776.18	1
1	2555	14	1424	749	44	20	1446	759	1.26103	10	2	10.198	10.8892	2.17783	11.1048	-11.3102	65.4003	65.4003	7.72087	749.898	2
1	2555	15	1376	730	37	20	1394.5	740	1.26103	11	2	11.1803	11.9781	2.17783	12.1745	-10.3047	73.7268	73.7268	1.66529	734.943	2
1	2555	16	1301	715	37	23	1319.5	726.5	1.26103	13	2	13.1529	14.1559	2.17783	14.3225	-8.74567	85.081	85.081	5.75281	713.163	2
1	2555	17	1237	704	42	21	1258	714.5	1.26103	14	2	14.1421	15.2448	2.17783	15.3996	-8.12949	94.013	94.013	3.33057	695.303	2
1	2555	18	1141	693	41	19	1161.5	702.5	1.26103	16	1	16.0312	17.4227	1.08892	17.4567	-3.57568	108.698	108.698	8.32643	667.28	2
1	2555	19	980	678	36	23	998	689.5	1.26103	20	-1	20.025	21.7783	-1.08892	21.8055	2.86185	133.828	133.828	18.9237	619.799	2
1	2555	20	877	681	37	21	895.5	691.5	1.26103	19	1	19.0263	20.6894	1.08892	20.7181	-3.01221	149.27	149.27	9.99172	590.033	2
1	2555	21	756	677	39	22	775.5	688	1.26103	15	0	15	16.3337	0	16.3337	0	167.286	167.286	12.414	555.185	2
1	2555	22	410	680	63	27	441.5	693.5	1.26103	1	0	1	1.08892	0	1.08892	0	216.033	216.033	42.8433	458.192	2
1	2555	27	1759	846	41	21	1779.5	856.5	1.26103	17	5	17.72	18.5116	5.44458	19.2957	-16.3923	15.139	15.139	16.3501	846.747	2
1	2555	29	1699	831	41	21	1719.5	841.5	1.26103	16	4	16.4924	17.4227	4.35567	17.9589	-14.0378	24.2223	24.2223	23.7682	829.323	2
1	2555	31	1528	778	42	21	1549	788.5	1.26103	10	3	10.4403	10.8892	3.26675	11.3686	-16.7022	49.9586	49.9586	33.6085	779.81	2
1	2555	32	1599	778	44	20	1621	788	1.26103	25	7	25.9615	27.2229	7.62242	28.2699	-15.6446	38.9071	38.9071	-17.4098	800.718	1
1	2555	33	690	672	43	27	711.5	685.5	1.26103	11	0	11	11.9781	0	11.9781	0	176.672	176.672	131.103	536.6	2
1	2555	34	1140	669	37	18	1158.5	678	1.26103	20	2	20.0998	21.7783	2.17783	21.887	-5.70978	109.455	109.455	-73.7268	666.408	2
1	2555	35	636	678	42	19	657	687.5	1.26103	11	0	11	11.9781	0	11.9781	0	184.998	184.998	69.942	520.773	2
1	2570	12	1609	803	35	18	1626.5	812	1.24844	14	4	14.5602	15.2448	4.35567	15.8549	-15.9479	38.7558	38.7558	32.3974	802.316	2
1	2570	13	1539	760	35	17	1556.5	768.5	1.24844	20	3	20.2237	21.7783	3.26675	22.022	-8.53021	49.353	49.353	5.29864	781.988	1
1	2570	14	1435	753	44	20	1457	763	1.24844	11	4	11.7047	11.9781	4.35567	12.7454	-19.9873	63.735	63.735	9.08338	753.093	2
1	2570	15	1387	733	37	20	1405.5	743	1.24844	11	3	11.4018	11.9781	3.26675	12.4156	-15.2573	72.0615	72.0615	1.66529	738.137	2
1	2570	16	1314	718	37	23	1332.5	729.5	1.24844	13	3	13.3417	14.1559	3.26675	14.528	-12.9956	83.1129	83.1129	5.45003	716.938	2
1	2570	17	1250	706	42	21	1271	716.5	1.24844	13	2	13.1529	14.1559	2.17783	14.3225	-8.74567	92.0449	92.0449	3.33057	699.078	2
1	2570	18	1158	695	41	19	1178.5	704.5	1.24844	17	2	17.1172	18.5116	2.17783	18.6392	-6.70905	106.124	106.124	7.72087	672.216	2
1	2570	19	1000	679	36	23	1018	690.5	1.24844	20	1	20.025	21.7783	1.08892	21.8055	-2.86185	130.801	130.801	18.4695	625.607	2
1	2570	20	896	681	37	21	914.5	691.5	1.24844	19	0	19	20.6894	0	20.6894	0	146.394	146.394	10.1431	595.551	2
1	2570	21	771	677	39	22	790.5	688	1.24844	15	0	15	16.3337	0	16.3337	0	165.015	165.015	13.0195	559.541	2
1	2570	22	411	680	63	27	442.5	693.5	1.24844	1	0	1	1.08892	0	1.08892	0	215.882	215.882	44.9627	458.482	2
1	2570	27	1775	852	41	21	1795.5	862.5	1.24844	16	6	17.088	17.4227	6.5335	18.6074	-20.5604	12.7167	12.7167	13.9278	851.393	2
1	2570	29	1716	836	41	21	1736.5	846.5	1.24844	17	5	17.72	18.5116	5.44458	19.2957	-16.3923	21.6487	21.6487	19.2265	834.26	2
1	2570	31	1538	781	42	21	1559	791.5	1.24844	10	3	10.4403	10.8892	3.26675	11.3686	-16.7022	48.4447	48.4447	37.9988	782.714	2
1	2570	32	1626	788	44	20	1648	798	1.24844	27	10	28.7924	29.4007	10.8892	31.3525	-20.3275	34.8196	34.8196	-19.9834	808.559	1
1	2570	33	702	672	43	27	723.5	685.5	1.24844	12	0	12	13.067	0	13.067	0	174.855	174.855	133.374	540.084	2
1	2570	34	1160	671	37	18	1178.5	680	1.24844	20	2	20.0998	21.7783	2.17783	21.887	-5.70978	106.427	106.427	-74.9379	672.216	2
1	2570	35	646	678	42	19	667	687.5	1.24844	10	0	10	10.8892	0	10.8892	0	183.484	183.484	71.4559	523.677	2
1	2585	12	1625	809	35	18	1642.5	818	1.25156	16	6	17.088	17.4227	6.5335	18.6074	-20.5604	36.3335	36.3335	32.5488	806.962	2
1	2585	13	1561	764	35	17	1578.5	772.5	1.25156	22	4	22.3607	23.9562	4.35567	24.3489	-10.3047	46.0225	46.0225	4.3903	788.376	1
1	2585	14	1446	755	44	20	1468	765	1.25156	11	2	11.1803	11.9781	2.17783	12.1745	-10.3047	62.0698	62.0698	10.7487	756.287	2
1	2585	15	1398	736	37	20	1416.5	746	1.25156	11	3	11.4018	11.9781	3.26675	12.4156	-15.2573	70.3962	70.3962	1.66529	741.332	2
1	2585	16	1326	721	37	23	1344.5	732.5	1.25156	12	3	12.3693	13.067	3.26675	13.4692	-14.0378	81.2962	81.2962	5.29864	720.423	2
1	2585	17	1264	708	42	21	1285	718.5	1.25156	14	2	14.1421	15.2448	2.17783	15.3996	-8.12949	89.9255	89.9255	3.02779	703.144	2
1	2585	18	1174	697	41	19	1194.5	706.5	1.25156	16	2	16.1245	17.4227	2.17783	17.5583	-7.12427	103.702	103.702	7.41809	676.863	2
1	2585	19	1020	679	36	23	1038	690.5	1.25156	20	0	20	21.7783	0	21.7783	0	127.773	127.773	17.864	631.415	2
1	2585	20	916	681	37	21	934.5	691.5	1.25156	20	0	20	21.7783	0	21.7783	0	143.366	143.366	10.1431	601.359	2
1	2585	21	787	677	39	22	806.5	688	1.25156	16	0	16	17.4227	0	17.4227	0	162.592	162.592	13.6251	564.188	2
1	2585	22	412	680	63	27	443.5	693.5	1.25156	1	0	1	1.08892	0	1.08892	0	215.73	215.73	47.2336	458.772	2
1	2585	29	1733	841	41	21	1753.5	851.5	1.25156	17	5	17.72	18.5116	5.44458	19.2957	-16.3923	19.0751	19.0751	17.864	839.196	2
1	2585	31	1551	785	42	21	1572	795.5	1.25156	13	4	13.6015	14.1559	4.35567	14.8109	-17.1059	46.4766	46.4766	42.0863	786.489	2
1	2585	32	1652	797	44	20	1674	807	1.25156	26	9	27.5136	28.3118	9.80025	29.9601	-19.0975	30.8835	30.8835	-21.9515	816.11	1
1	2585	33	718	672	43	27	739.5	685.5	1.25156	16	0	16	17.4227	0	17.4227	0	172.433	172.433	134.888	544.731	2
1	2585	34	1181	673	37	18	1199.5	682	1.25156	21	2	21.095	22.8672	2.17783	22.9707	-5.43951	103.248	103.248	-75.6948	678.315	2
1	2585	35	657	678	42	19	678	687.5	1.25156	11	0	11	11.9781	0	11.9781	0	181.819	181.819	72.9698	526.871	2
1	2600	12	1641	814	35	18	1658.5	823	1.24378	16	5	16.7631	17.4227	5.44458	18.2536	-17.3573	33.9113	33.9113	33.0029	811.608	2
1	2600	13	1585	770	35	17	1602.5	778.5	1.24378	24	6	24.7386	26.134	6.5335	26.9383	-14.0378	42.3891	42.3891	3.17918	795.346	1
1	2600	14	1456	758	44	20	1478	768	1.24378	10	3	10.4403	10.8892	3.26675	11.3686	-16.7022	60.5559	60.5559	12.8681	759.191	2
1	2600	15	1408	739	37	20	1426.5	749	1.24378	10	3	10.4403	10.8892	3.26675	11.3686	-16.7022	68.8823	68.8823	1.66529	744.236	2
1	2600	16	1340	724	37	23	1358.5	735.5	1.24378	14	3	14.3178	15.2448	3.26675	15.5909	-12.0954	79.1768	79.1768	4.69308	724.488	2
1	2600	17	1278	710	42	21	1299	720.5	1.24378	14	2	14.1421	15.2448	2.17783	15.3996	-8.12949	87.806	87.806	3.02779	707.21	2
1	2600	18	1189	698	41	19	1209.5	707.5	1.24378	15	1	15.0333	16.3337	1.08892	16.37	-3.81339	101.431	101.431	7.2667	681.219	2
1	2600	19	1039	679	36	23	1057	690.5	1.24378	19	0	19	20.6894	0	20.6894	0	124.896	124.896	17.2584	636.933	2
1	2600	20	937	680	37	21	955.5	690.5	1.24378	21	-1	21.0238	22.8672	-1.08892	22.8932	2.72578	140.187	140.187	9.84033	607.457	2
1	2600	21	805	677	39	22	824.5	688	1.24378	18	0	18	19.6005	0	19.6005	0	159.867	159.867	14.0792	569.415	2
1	2600	22	412	680	63	27	443.5	693.5	1.24378	0	0	0	0	0	0	0	215.73	215.73	49.9586	458.772	2
1	2600	29	1750	846	41	21	1770.5	856.5	1.24378	17	5	17.72	18.5116	5.44458	19.2957	-16.3923	16.5015	16.5015	15.7445	844.133	2
1	2600	31	1565	790	42	21	1586	800.5	1.24378	14	5	14.8661	15.2448	5.44458	16.1879	-19.658	44.3572	44.3572	42.6919	790.554	2
1	2600	32	1677	807	44	20	1699	817	1.24378	25	10	26.9258	27.2229	10.8892	29.32	-21.8058	27.0987	27.0987	-23.6168	823.37	1
1	2600	33	734	672	43	27	755.5	685.5	1.24378	16	0	16	17.4227	0	17.4227	0	170.011	170.011	136.251	549.377	2
1	2600	34	1205	677	37	18	1223.5	686	1.24378	24	4	24.3311	26.134	4.35567	26.4945	-9.46198	99.6144	99.6144	-76.9059	685.284	2
1	2600	35	670	677	42	19	691	686.5	1.24378	13	-1	13.0384	14.1559	-1.08892	14.1977	4.39796	179.851	179.851	74.6351	530.646	2
1	2615	12	1659	820	35	18	1676.5	829	1.26103	18	6	18.9737	19.6005	6.5335	20.6607	-18.4387	31.1863	31.1863	32.3974	816.836	2
1	2615	13	1612	778	35	17	1629.5	786.5	1.26103	27	8	28.1603	29.4007	8.71133	30.6642	-16.5072	38.3016	38.3016	1.81668	803.187	1
1	2615	14	1466	761	44	20	1488	771	1.26103	10	3	10.4403	10.8892	3.26675	11.3686	-16.7022	59.042	59.042	15.4417	762.095	2
1	2615	15	1419	742	37	20	1437.5	752	1.26103	11	3	11.4018	11.9781	3.26675	12.4156	-15.2573	67.217	67.217	1.5139	747.43	2
1	2615	16	1351	726	37	23	1369.5	737.5	1.26103	11	2	11.1803	11.9781	2.17783	12.1745	-10.3047	77.5115	77.5115	4.69308	727.683	2
1	2615	17	1292	713	42	21	1313	723.5	1.26103	14	3	14.3178	15.2448	3.26675	15.5909	-12.0954	85.6865	85.6865	2.57362	711.275	2
1	2615	18	1204	700	41	19	1224.5	709.5	1.26103	15	2	15.1327	16.3337	2.17783	16.4783	-7.59393	99.1602	99.1602	7.11531	685.575	2
1	2615	19	1058	680	36	23	1076	691.5	1.26103	19	1	19.0263	20.6894	1.08892	20.7181	-3.01221	122.02	122.02	16.6529	642.45	2
1	2615	20	960	681	37	21	978.5	691.5	1.26103	23	1	23.0217	25.0451	1.08892	25.0687	-2.48907	136.705	136.705	9.23477	614.136	2
1	2615	21	824	677	39	22	843.5	688	1.26103	19	0	19	20.6894	0	20.6894	0	156.991	156.991	14.6848	574.932	2
1	2615	22	412	680	63	27	443.5	693.5	1.26103	0	0	0	0	0	0	0	215.73	215.73	52.835	458.772	2
1	2615	29	1767	850	41	21	1787.5	860.5	1.26103	17	4	17.4642	18.5116	4.35567	19.0171	-13.2416	13.9278	13.9278	11.0514	849.07	2
1	2615	31	1580	795	42	21	1601	805.5	1.26103	15	5	15.8114	16.3337	5.44458	17.2173	-18.4387	42.0863	42.0863	38.3016	794.91	2
1	2615	32	1700	816	44	20	1722	826	1.26103	23	9	24.6982	25.0451	9.80025	26.8943	-21.3751	23.6168	23.6168	-24.8279	830.049	1
1	2615	33	751	672	43	27	772.5	685.5	1.26103	17	0	17	18.5116	0	18.5116	0	167.437	167.437	137.159	554.314	2
1	2615	34	1227	680	37	18	1245.5	689	1.26103	22	3	22.2036	23.9562	3.26675	24.1779	-7.7645	96.2838	96.2838	-77.6629	691.673	1
1	2615	35	685	678	42	19	706	687.5	1.26103	15	1	15.0333	16.3337	1.08892	16.37	-3.81339	177.58	177.58	75.6948	535.002	2
1	2630	12	1677	826	35	18	1694.5	835	1.27551	18	6	18.9737	19.6005	6.5335	20.6607	-18.4387	28.4613	28.4613	29.3696	822.063	2
1	2630	13	1639	784	35	17	1656.5	792.5	1.27551	27	6	27.6586	29.4007	6.5335	30.1179	-12.5296	34.2141	34.2141	0.454169	811.028	1
1	2630	14	1477	764	44	20	1499	774	1.27551	11	3	11.4018	11.9781	3.26675	12.4156	-15.2573	57.3767	57.3767	17.864	765.29	2
1	2630	15	1431	745	37	20	1449.5	755	1.27551	12	3	12.3693	13.067	3.26675	13.4692	-14.0378	65.4003	65.4003	1.36251	750.915	2
1	2630	16	1363	729	37	23	1381.5	740.5	1.27551	12	3	12.3693	13.067	3.26675	13.4692	-14.0378	75.6948	75.6948	4.69308	731.168	2
1	2630	17	1304	715	42	21	1325	725.5	1.27551	12	2	12.1655	13.067	2.17783	13.2472	-9.46198	83.8699	83.8699	2.57362	714.76	2
1	2630	18	1219	701	41	19	1239.5	710.5	1.27551	15	1	15.0333	16.3337	1.08892	16.37	-3.81339	96.8894	96.8894	6.66114	689.931	2
1	2630	19	1077	681	36	23	1095	692.5	1.27551	19	1	19.0263	20.6894	1.08892	20.7181	-3.01221	119.144	119.144	16.0473	647.968	2
1	2630	20	984	681	37	21	1002.5	691.5	1.27551	24	0	24	26.134	0	26.134	0	133.072	133.072	8.47782	621.106	2
1	2630	21	844	677	39	22	863.5	688	1.27551	20	0	20	21.7783	0	21.7783	0	153.963	153.963	15.2904	580.74	2
1	2630	22	412	679	63	27	443.5	692.5	1.27551	0	-1	1	0	-1.08892	1.08892	90	215.73	215.73	55.8628	458.772	2
1	2630	31	1597	800	42	21	1618	810.5	1.27551	17	5	17.72	18.5116	5.44458	19.2957	-16.3923	39.5127	39.5127	34.5168	799.847	2
1	2630	32	1720	823	44	20	1742	833	1.27551	20	7	21.1896	21.7783	7.62242	23.0737	-19.2941	20.589	20.589	-25.2821	835.857	1
1	2630	33	768	672	43	27	789.5	685.5	1.27551	17	0	17	18.5116	0	18.5116	0	164.863	164.863	137.613	559.251	2
1	2630	34	1252	685	37	18	1270.5	694	1.27551	25	5	25.4951	27.2229	5.44458	27.762	-11.3102	92.4991	92.4991	-78.874	698.933	1
1	2630	35	702	678	42	19	723	687.5	1.27551	17	0	17	18.5116	0	18.5116	0	175.006	175.006	76.9059	539.939	2
1	2645	12	1691	830	35	18	1708.5	839	1.24688	14	4	14.5602	15.2448	4.35567	15.8549	-15.9479	26.3418	26.3418	26.1904	826.128	2
1	2645	13	1668	792	35	17	1685.5	800.5	1.24688	29	8	30.0832	31.5786	8.71133	32.7581	-15.4244	29.8238	29.8238	-1.81668	819.449	1
1	2645	14	1490	768	44	20	1512	778	1.24688	13	4	13.6015	14.1559	4.35567	14.8109	-17.1059	55.4086	55.4086	20.2862	769.065	2
1	2645	15	1441	748	37	20	1459.5	758	1.24688	10	3	10.4403	10.8892	3.26675	11.3686	-16.7022	63.8864	63.8864	1.81668	753.819	2
1	2645	16	1374	732	37	23	1392.5	743.5	1.24688	11	3	11.4018	11.9781	3.26675	12.4156	-15.2573	74.0295	74.0295	4.54169	734.362	2
1	2645	17	1317	718	42	21	1338	728.5	1.24688	13	3	13.3417	14.1559	3.26675	14.528	-12.9956	81.9018	81.9018	2.27084	718.535	2
1	2645	18	1233	704	41	19	1253.5	713.5	1.24688	14	3	14.3178	15.2448	3.26675	15.5909	-12.0954	94.7699	94.7699	6.50976	693.996	2
1	2645	19	1096	682	36	23	1114	693.5	1.24688	19	1	19.0263	20.6894	1.08892	20.7181	-3.01221	116.267	116.267	15.2904	653.486	2
1	2645	20	1008	681	37	21	1026.5	691.5	1.24688	24	0	24	26.134	0	26.134	0	129.438	129.438	7.72087	628.076	2
1	2645	21	864	678	39	22	883.5	689	1.24688	20	1	20.025	21.7783	1.08892	21.8055	-2.86185	150.935	150.935	15.8959	586.548	2
1	2645	22	413	679	63	27	444.5	692.5	1.24688	1	0	1	1.08892	0	1.08892	0	215.579	215.579	58.7392	459.063	2
1	2645	31	1614	806	42	21	1635	816.5	1.24688	17	6	18.0278	18.5116	6.5335	19.6307	-19.4441	36.9391	36.9391	31.9432	804.784	2
1	2645	32	1739	831	44	20	1761	841	1.24688	19	8	20.6155	20.6894	8.71133	22.4486	-22.838	17.7126	17.7126	-25.5849	841.374	1
1	2645	33	787	672	43	27	808.5	685.5	1.24688	19	0	19	20.6894	0	20.6894	0	161.987	161.987	137.613	564.768	2
1	2645	34	1275	690	37	18	1293.5	699	1.24688	23	5	23.5372	25.0451	5.44458	25.6301	-12.2654	89.0171	89.0171	-79.4796	705.612	1
1	2645	35	721	678	42	19	742	687.5	1.24688	19	0	19	20.6894	0	20.6894	0	172.13	172.13	77.5115	545.457	2
1	2660	12	1706	834	35	18	1723.5	843	1.25313	15	4	15.5242	16.3337	4.35567	16.9045	-14.9334	24.071	24.071	20.4376	830.484	2
1	2660	13	1699	800	35	17	1716.5	808.5	1.25313	31	8	32.0156	33.7564	8.71133	34.8623	-14.472	25.1307	25.1307	-4.23891	828.452	1
1	2660	14	1504	773	44	20	1526	783	1.25313	14	5	14.8661	15.2448	5.44458	16.1879	-19.658	53.2892	53.2892	22.8598	773.13	2
1	2660	15	1453	751	37	20	1471.5	761	1.25313	12	3	12.3693	13.067	3.26675	13.4692	-14.0378	62.0698	62.0698	2.11946	757.304	2
1	2660	16	1385	735	37	23	1403.5	746.5	1.25313	11	3	11.4018	11.9781	3.26675	12.4156	-15.2573	72.3643	72.3643	4.69308	737.556	2
1	2660	17	1326	719	42	21	1347	729.5	1.25313	9	1	9.05539	9.80025	1.08892	9.86056	-6.33939	80.5393	80.5393	2.57362	721.149	2
1	2660	18	1247	705	41	19	1267.5	714.5	1.25313	14	1	14.0357	15.2448	1.08892	15.2837	-4.0849	92.6505	92.6505	5.75281	698.062	2
1	2660	19	1114	684	36	23	1132	695.5	1.25313	18	2	18.1108	19.6005	2.17783	19.7211	-6.33939	113.542	113.542	14.6848	658.713	2
1	2660	20	1033	683	37	21	1051.5	693.5	1.25313	25	2	25.0799	27.2229	2.17783	27.3099	-4.57315	125.653	125.653	6.66114	635.336	2
1	2660	21	885	678	39	22	904.5	689	1.25313	21	0	21	22.8672	0	22.8672	0	147.756	147.756	16.5015	592.647	2
1	2660	22	414	679	63	27	445.5	692.5	1.25313	1	0	1	1.08892	0	1.08892	0	215.427	215.427	61.767	459.353	2
1	2660	31	1632	812	42	21	1653	822.5	1.25313	18	6	18.9737	19.6005	6.5335	20.6607	-18.4387	34.2141	34.2141	28.9154	810.011	2
1	2660	32	1756	838	44	20	1778	848	1.25313	17	7	18.3848	18.5116	7.62242	20.0195	-22.3845	15.139	15.139	-25.4335	846.311	2
1	2660	33	809	672	43	27	830.5	685.5	1.25313	22	0	22	23.9562	0	23.9562	0	158.656	158.656	136.856	571.157	2
1	2660	34	1301	695	37	18	1319.5	704	1.25313	26	5	26.4764	28.3118	5.44458	28.8306	-10.8857	85.081	85.081	-80.0851	713.163	1
1	2660	35	739	678	42	19	760	687.5	1.25313	18	0	18	19.6005	0	19.6005	0	169.405	169.405	78.7226	550.684	2
1	2675	12	1721	840	35	18	1738.5	849	1.22549	15	6	16.1555	16.3337	6.5335	17.592	-21.8058	21.8001	21.8001	20.7404	834.84	2
1	2675	13	1726	807	35	17	1743.5	815.5	1.22549	27	7	27.8927	29.4007	7.62242	30.3728	-14.5363	21.0432	21.0432	-6.05559	836.292	1
1	2675	14	1519	777	44	20	1541	787	1.22549	15	4	15.5242	16.3337	4.35567	16.9045	-14.9334	51.0183	51.0183	24.6765	777.486	2
1	2675	15	1464	755	37	20	1482.5	765	1.22549	11	4	11.7047	11.9781	4.35567	12.7454	-19.9873	60.4045	60.4045	2.72501	760.498	2
1	2675	16	1395	738	37	23	1413.5	749.5	1.22549	10	3	10.4403	10.8892	3.26675	11.3686	-16.7022	70.8504	70.8504	4.84447	740.46	2
1	2675	17	1339	723	42	21	1360	733.5	1.22549	13	4	13.6015	14.1559	4.35567	14.8109	-17.1059	78.5712	78.5712	2.11946	724.924	2
1	2675	18	1260	708	41	19	1280.5	717.5	1.22549	13	3	13.3417	14.1559	3.26675	14.528	-12.9956	90.6824	90.6824	5.75281	701.837	2
1	2675	19	1132	686	36	23	1150	697.5	1.22549	18	2	18.1108	19.6005	2.17783	19.7211	-6.33939	110.817	110.817	13.9278	663.94	2
1	2675	20	1057	684	37	21	1075.5	694.5	1.22549	24	1	24.0208	26.134	1.08892	26.1567	-2.38547	122.02	122.02	5.75281	642.305	2
1	2675	21	905	679	39	22	924.5	690	1.22549	20	1	20.025	21.7783	1.08892	21.8055	-2.86185	144.729	144.729	17.107	598.455	2
1	2675	22	416	679	63	27	447.5	692.5	1.22549	2	0	2	2.17783	0	2.17783	0	215.125	215.125	64.492	459.934	2
1	2675	31	1649	817	42	21	1670	827.5	1.22549	17	5	17.72	18.5116	5.44458	19.2957	-16.3923	31.6404	31.6404	26.3418	814.948	2
1	2675	32	1772	844	44	20	1794	854	1.22549	16	6	17.088	17.4227	6.5335	18.6074	-20.5604	12.7167	12.7167	-25.2821	850.958	2
1	2675	33	830	673	43	27	851.5	686.5	1.22549	21	1	21.0238	22.8672	1.08892	22.8932	-2.72577	155.477	155.477	136.099	577.256	2
1	2675	34	1327	701	37	18	1345.5	710	1.22549	26	6	26.6833	28.3118	6.5335	29.0559	-12.9956	81.1449	81.1449	-80.8421	720.713	1
1	2675	35	760	678	42	19	781	687.5	1.22549	21	0	21	22.8672	0	22.8672	0	166.226	166.226	79.4796	556.782	2
1	2690	12	1736	845	35	18	1753.5	854	1.28041	15	5	15.8114	16.3337	5.44458	17.2173	-18.4387	19.5293	19.5293	20.589	839.196	2
1	2690	13	1757	814	35	17	1774.5	822.5	1.28041	31	7	31.7805	33.7564	7.62242	34.6063	-12.7253	16.3501	16.3501	-8.47782	845.295	1
1	2690	14	1535	782	44	20	1557	792	1.28041	16	5	16.7631	17.4227	5.44458	18.2536	-17.3573	48.5961	48.5961	26.9474	782.133	2
1	2690	15	1479	759	37	20	1497.5	769	1.28041	15	4	15.5242	16.3337	4.35567	16.9045	-14.9334	58.1336	58.1336	2.8764	764.854	2
1	2690	16	1406	741	37	23	1424.5	752.5	1.28041	11	3	11.4018	11.9781	3.26675	12.4156	-15.2573	69.1851	69.1851	5.45003	743.655	2
1	2690	17	1348	725	42	21	1369	735.5	1.28041	9	2	9.21954	9.80025	2.17783	10.0393	-12.5296	77.2087	77.2087	2.42223	727.538	2
1	2690	18	1273	710	41	19	1293.5	719.5	1.28041	13	2	13.1529	14.1559	2.17783	14.3225	-8.74567	88.7143	88.7143	5.14725	705.612	2
1	2690	19	1151	688	36	23	1169	699.5	1.28041	19	2	19.105	20.6894	2.17783	20.8037	-6.00821	107.941	107.941	13.0195	669.458	2
1	2690	20	1080	686	37	21	1098.5	696.5	1.28041	23	2	23.0868	25.0451	2.17783	25.1396	-4.96896	118.538	118.538	5.14725	648.984	2
1	2690	21	925	679	39	22	944.5	690	1.28041	20	0	20	21.7783	0	21.7783	0	141.701	141.701	17.5612	604.263	2
1	2690	22	419	679	63	27	450.5	692.5	1.28041	3	0	3	3.26675	0	3.26675	0	214.671	214.671	67.0656	460.805	2
1	2690	31	1665	823	42	21	1686	833.5	1.28041	16	6	17.088	17.4227	6.5335	18.6074	-20.5604	29.2182	29.2182	23.9196	819.594	2
1	2690	33	852	673	43	27	873.5	686.5	1.28041	22	0	22	23.9562	0	23.9562	0	152.147	152.147	135.191	583.644	2
1	2690	34	1355	707	37	18	1373.5	716	1.28041	28	6	28.6356	30.4897	6.5335	31.1818	-12.0954	76.9059	76.9059	-81.7504	728.844	1
1	2690	35	780	678	42	19	801	687.5	1.28041	20	0	20	21.7783	0	21.7783	0	163.198	163.198	80.6907	562.59	2
1	2705	12	1750	849	35	18	1767.5	858	1.23762	14	4	14.5602	15.2448	4.35567	15.8549	-15.9479	17.4098	17.4098	17.864	843.262	2
1	2705	14	1552	787	44	20	1574	797	1.23762	17	5	17.72	18.5116	5.44458	19.2957	-16.3923	46.0225	46.0225	29.2182	787.07	2
1	2705	15	1493	764	37	20	1511.5	774	1.23762	14	5	14.8661	15.2448	5.44458	16.1879	-19.658	56.0142	56.0142	3.33057	768.92	2
1	2705	16	1418	744	37	23	1436.5	755.5	1.23762	12	3	12.3693	13.067	3.26675	13.4692	-14.0378	67.3684	67.3684	5.75281	747.14	2
1	2705	17	1358	727	42	21	1379	737.5	1.23762	10	2	10.198	10.8892	2.17783	11.1048	-11.3102	75.6948	75.6948	2.72501	730.442	2
1	2705	18	1285	712	41	19	1305.5	721.5	1.23762	12	2	12.1655	13.067	2.17783	13.2472	-9.46198	86.8977	86.8977	4.84447	709.097	2
1	2705	19	1169	690	36	23	1187	701.5	1.23762	18	2	18.1108	19.6005	2.17783	19.7211	-6.33939	105.216	105.216	12.1112	674.685	2
1	2705	20	1102	688	37	21	1120.5	698.5	1.23762	22	2	22.0907	23.9562	2.17783	24.055	-5.19363	115.208	115.208	4.54169	655.373	2
1	2705	21	946	680	39	22	965.5	691	1.23762	21	1	21.0238	22.8672	1.08892	22.8932	-2.72577	138.522	138.522	17.7126	610.361	2
1	2705	22	422	679	63	27	453.5	692.5	1.23762	3	0	3	3.26675	0	3.26675	0	214.216	214.216	69.7906	461.676	2
1	2705	31	1681	827	42	21	1702	837.5	1.23762	16	4	16.4924	17.4227	4.35567	17.9589	-14.0378	26.796	26.796	21.1946	824.241	2
1	2705	33	873	674	43	27	894.5	687.5	1.23762	21	1	21.0238	22.8672	1.08892	22.8932	-2.72577	148.967	148.967	134.434	589.743	2
1	2705	34	1384	713	37	18	1402.5	722	1.23762	29	6	29.6142	31.5786	6.5335	32.2474	-11.6898	72.5156	72.5156	-82.9615	737.266	1
1	2705	35	802	678	42	19	823	687.5	1.23762	22	0	22	23.9562	0	23.9562	0	159.867	159.867	81.7504	568.979	2
1	2720	12	1765	854	35	18	1782.5	863	1.25313	15	5	15.8114	16.3337	5.44458	17.2173	-18.4387	15.139	15.139	12.5653	847.618	2
1	2720	14	1571	793	44	20	1593	803	1.25313	19	6	19.9249	20.6894	6.5335	21.6965	-17.5289	43.1461	43.1461	31.489	792.587	2
1	2720	15	1510	769	37	20	1528.5	779	1.25313	17	5	17.72	18.5116	5.44458	19.2957	-16.3923	53.4405	53.4405	3.63335	773.856	2
1	2720	16	1430	748	37	23	1448.5	759.5	1.25313	12	4	12.6491	13.067	4.35567	13.7738	-18.4387	65.5517	65.5517	6.50976	750.624	2
1	2720	17	1368	730	42	21	1389	740.5	1.25313	10	3	10.4403	10.8892	3.26675	11.3686	-16.7022	74.1809	74.1809	3.02779	733.346	2
1	2720	18	1297	714	41	19	1317.5	723.5	1.25313	12	2	12.1655	13.067	2.17783	13.2472	-9.46198	85.081	85.081	4.54169	712.582	2
1	2720	19	1187	692	36	23	1205	703.5	1.25313	18	2	18.1108	19.6005	2.17783	19.7211	-6.33939	102.491	102.491	11.2028	679.912	2
1	2720	20	1124	690	37	21	1142.5	700.5	1.25313	22	2	22.0907	23.9562	2.17783	24.055	-5.19363	111.877	111.877	3.93613	661.762	2
1	2720	21	968	680	39	22	987.5	691	1.25313	22	0	22	23.9562	0	23.9562	0	135.191	135.191	17.7126	616.75	2
1	2720	22	426	679	63	27	457.5	692.5	1.25313	4	0	4	4.35567	0	4.35567	0	213.611	213.611	72.5156	462.838	2
1	2720	31	1696	832	42	21	1717	842.5	1.25313	15	5	15.8114	16.3337	5.44458	17.2173	-18.4387	24.5251	24.5251	18.7723	828.597	2
1	2720	33	893	674	43	27	914.5	687.5	1.25313	20	0	20	21.7783	0	21.7783	0	145.94	145.94	133.828	595.551	2
1	2720	34	1416	722	37	18	1434.5	731	1.25313	32	9	33.2415	34.8453	9.80025	36.1973	-15.7111	67.6712	67.6712	-84.7782	746.559	1
1	2720	35	823	678	42	19	844	687.5	1.25313	21	0	21	22.8672	0	22.8672	0	156.688	156.688	83.4157	575.078	2
1	2735	12	1779	858	35	18	1796.5	867	1.25	14	4	14.5602	15.2448	4.35567	15.8549	-15.9479	13.0195	13.0195	12.8681	851.684	2
1	2735	14	1590	799	44	20	1612	809	1.25	19	6	19.9249	20.6894	6.5335	21.6965	-17.5289	40.2696	40.2696	34.0627	798.105	2
1	2735	15	1528	775	37	20	1546.5	785	1.25	18	6	18.9737	19.6005	6.5335	20.6607	-18.4387	50.7155	50.7155	3.78474	779.084	2
1	2735	16	1444	752	37	23	1462.5	763.5	1.25	14	4	14.5602	15.2448	4.35567	15.8549	-15.9479	63.4323	63.4323	7.11531	754.69	2
1	2735	17	1379	732	42	21	1400	742.5	1.25	11	2	11.1803	11.9781	2.17783	12.1745	-10.3047	72.5156	72.5156	3.48196	736.54	2
1	2735	18	1308	717	41	19	1328.5	726.5	1.25	11	3	11.4018	11.9781	3.26675	12.4156	-15.2573	83.4157	83.4157	4.54169	715.776	2
1	2735	19	1205	694	36	23	1223	705.5	1.25	18	2	18.1108	19.6005	2.17783	19.7211	-6.33939	99.7658	99.7658	10.1431	685.139	2
1	2735	20	1145	692	37	21	1163.5	702.5	1.25	21	2	21.095	22.8672	2.17783	22.9707	-5.43951	108.698	108.698	3.48196	667.86	2
1	2735	21	990	681	39	22	1009.5	692	1.25	22	1	22.0227	23.9562	1.08892	23.9809	-2.60205	131.86	131.86	17.5612	623.139	2
1	2735	22	428	679	63	27	459.5	692.5	1.25	2	0	2	2.17783	0	2.17783	0	213.308	213.308	75.5434	463.419	2
1	2735	31	1712	837	42	21	1733	847.5	1.25	16	5	16.7631	17.4227	5.44458	18.2536	-17.3573	22.1029	22.1029	18.4695	833.243	2
1	2735	33	913	675	43	27	934.5	688.5	1.25	20	1	20.025	21.7783	1.08892	21.8055	-2.86185	142.912	142.912	133.374	601.359	2
1	2735	34	1451	731	37	18	1469.5	740	1.25	35	9	36.1386	38.1121	9.80025	39.3519	-14.4225	62.3725	62.3725	-87.049	756.723	1
1	2735	35	844	679	42	19	865	688.5	1.25	21	1	21.0238	22.8672	1.08892	22.8932	-2.72577	153.509	153.509	85.5352	581.176	2
1	2750	14	1612	807	44	20	1634	817	1.25471	22	8	23.4094	23.9562	8.71133	25.4909	-19.9873	36.9391	36.9391	36.1821	804.494	2
1	2750	15	1547	781	37	20	1565.5	791	1.25471	19	6	19.9249	20.6894	6.5335	21.6965	-17.5289	47.8391	47.8391	4.23891	784.601	2
1	2750	16	1459	756	37	23	1477.5	767.5	1.25471	15	4	15.5242	16.3337	4.35567	16.9045	-14.9334	61.1614	61.1614	7.72087	759.046	2
1	2750	17	1391	736	42	21	1412	746.5	1.25471	12	4	12.6491	13.067	4.35567	13.7738	-18.4387	70.699	70.699	3.93613	740.025	2
1	2750	18	1319	719	41	19	1339.5	728.5	1.25471	11	2	11.1803	11.9781	2.17783	12.1745	-10.3047	81.7504	81.7504	4.69308	718.971	2
1	2750	19	1222	695	36	23	1240	706.5	1.25471	17	1	17.0294	18.5116	1.08892	18.5436	-3.36584	97.1922	97.1922	9.23477	690.076	2
1	2750	20	1164	694	37	21	1182.5	704.5	1.25471	19	2	19.105	20.6894	2.17783	20.8037	-6.00821	105.821	105.821	3.17918	673.378	2
1	2750	21	1011	681	39	22	1030.5	692	1.25471	21	0	21	22.8672	0	22.8672	0	128.681	128.681	17.2584	629.237	2
1	2750	22	432	679	63	27	463.5	692.5	1.25471	4	0	4	4.35567	0	4.35567	0	212.702	212.702	78.1171	464.58	2
1	2750	31	1726	841	42	21	1747	851.5	1.25471	14	4	14.5602	15.2448	4.35567	15.8549	-15.9479	19.9834	19.9834	18.7723	837.309	2
1	2750	33	935	675	43	27	956.5	688.5	1.25471	22	0	22	23.9562	0	23.9562	0	139.581	139.581	132.466	607.748	2
1	2750	34	1489	740	37	18	1507.5	749	1.25471	38	9	39.0512	41.3788	9.80025	42.5236	-13.3257	56.6197	56.6197	-89.4713	767.758	1
1	2750	35	864	679	42	19	885	688.5	1.25471	20	0	20	21.7783	0	21.7783	0	150.481	150.481	88.2602	586.984	2
1	2765	14	1632	813	44	20	1654	823	1.24688	20	6	20.8806	21.7783	6.5335	22.7372	-16.7022	33.9113	33.9113	34.5168	810.302	2
1	2765	15	1566	786	37	20	1584.5	796	1.24688	19	5	19.6469	20.6894	5.44458	21.3938	-14.7455	44.9627	44.9627	4.3903	790.119	2
1	2765	16	1476	761	37	23	1494.5	772.5	1.24688	17	5	17.72	18.5116	5.44458	19.2957	-16.3923	58.5878	58.5878	8.02365	763.983	2
1	2765	17	1406	740	42	21	1427	750.5	1.24688	15	4	15.5242	16.3337	4.35567	16.9045	-14.9334	68.4281	68.4281	4.23891	744.381	2
1	2765	18	1329	722	41	19	1349.5	731.5	1.24688	10	3	10.4403	10.8892	3.26675	11.3686	-16.7022	80.2365	80.2365	5.45003	721.875	2
1	2765	19	1239	698	36	23	1257	709.5	1.24688	17	3	17.2627	18.5116	3.26675	18.7976	-10.0078	94.6185	94.6185	8.17504	695.013	2
1	2765	20	1184	696	37	21	1202.5	706.5	1.24688	20	2	20.0998	21.7783	2.17783	21.887	-5.70978	102.794	102.794	2.72501	679.186	2
1	2765	21	1032	682	39	22	1051.5	693	1.24688	21	1	21.0238	22.8672	1.08892	22.8932	-2.72577	125.502	125.502	17.107	635.336	2
1	2765	22	437	679	63	27	468.5	692.5	1.24688	5	0	5	5.44458	0	5.44458	0	211.946	211.946	80.5393	466.032	2
1	2765	31	1739	845	42	21	1760	855.5	1.24688	13	4	13.6015	14.1559	4.35567	14.8109	-17.1059	18.0154	18.0154	13.6251	841.084	2
1	2765	33	960	676	43	27	981.5	689.5	1.24688	25	1	25.02	27.2229	1.08892	27.2447	-2.29016	135.797	135.797	131.255	615.008	2
1	2765	34	1532	753	37	18	1550.5	762	1.24688	43	13	44.9222	46.8234	14.1559	48.9165	-16.8244	50.11	50.11	-92.1963	780.245	1
1	2765	35	884	679	42	19	905	688.5	1.24688	20	0	20	21.7783	0	21.7783	0	147.454	147.454	91.7421	592.792	2
1	2780	14	1654	820	44	20	1676	830	1.24844	22	7	23.0868	23.9562	7.62242	25.1396	-17.6535	30.5807	30.5807	31.0349	816.69	2
1	2780	15	1585	792	37	20	1603.5	802	1.24844	19	6	19.9249	20.6894	6.5335	21.6965	-17.5289	42.0863	42.0863	4.84447	795.636	2
1	2780	16	1494	766	37	23	1512.5	777.5	1.24844	18	5	18.6815	19.6005	5.44458	20.3426	-15.5264	55.8628	55.8628	8.17504	769.21	2
1	2780	17	1423	745	42	21	1444	755.5	1.24844	17	5	17.72	18.5116	5.44458	19.2957	-16.3923	65.8545	65.8545	4.3903	749.318	2
1	2780	18	1342	725	41	19	1362.5	734.5	1.24844	13	3	13.3417	14.1559	3.26675	14.528	-12.9956	78.2685	78.2685	6.05559	725.65	2
1	2780	19	1256	701	36	23	1274	712.5	1.24844	17	3	17.2627	18.5116	3.26675	18.7976	-10.0078	92.0449	92.0449	7.56948	699.95	2
1	2780	20	1202	699	37	21	1220.5	709.5	1.24844	18	3	18.2483	19.6005	3.26675	19.8709	-9.46198	100.069	100.069	2.57362	684.413	2
1	2780	21	1052	683	39	22	1071.5	694	1.24844	20	1	20.025	21.7783	1.08892	21.8055	-2.86185	122.474	122.474	16.8043	641.144	2
[truncated: 13,072 more rows]

## Sheet: Capacity
	Primary diversion ratio	Diversion point spacing(m)	Secondary diversion ratio	Capacity(pcu/h)
1	0.4	50	0	3683
2	0.4	50	0.1	3674
3	0.4	50	0.2	3655
4	0.4	50	0.3	3677
5	0.4	50	0.4	3696
6	0.4	50	0.5	3721
7	0.4	70	0	3665
8	0.4	70	0.1	3692
9	0.4	70	0.2	3662
10	0.4	70	0.3	3658
11	0.4	70	0.4	3676
12	0.4	70	0.5	3639
13	0.4	90	0	3704
14	0.4	90	0.1	3681
15	0.4	90	0.2	3698
16	0.4	90	0.3	3685
17	0.4	90	0.4	3720
18	0.4	90	0.5	3691
19	0.4	110	0	3677
20	0.4	110	0.1	3687
21	0.4	110	0.2	3698
22	0.4	110	0.3	3682
23	0.4	110	0.4	3721
24	0.4	110	0.5	3691
25	0.4	120	0	3710
26	0.4	120	0.1	3686
27	0.4	120	0.2	3698
28	0.4	120	0.3	3689
29	0.4	120	0.4	3716
30	0.4	120	0.5	3691
31	0.6	10	0	2759
32	0.6	10	0.1	2953
33	0.6	10	0.2	3047
34	0.6	10	0.3	3171
35	0.6	10	0.4	3419
36	0.6	10	0.5	3366
37	0.6	20	0	2762
38	0.6	20	0.1	2982
39	0.6	20	0.2	3190
40	0.6	20	0.3	3363
41	0.6	20	0.4	3406
42	0.6	20	0.5	3593
43	0.6	30	0	2776
44	0.6	30	0.1	3010
45	0.6	30	0.2	3280
46	0.6	30	0.3	3590
47	0.6	30	0.4	3666
48	0.6	30	0.5	3621
49	0.6	50	0	2793
50	0.6	50	0.1	3042
51	0.6	50	0.2	3394
52	0.6	50	0.3	3700
53	0.6	50	0.4	3681
54	0.6	50	0.5	3682
55	0.6	70	0	2825
56	0.6	70	0.1	3112
57	0.6	70	0.2	3469
58	0.6	70	0.3	3695
59	0.6	70	0.4	3704
60	0.6	70	0.5	3675
61	0.6	90	0	2866
62	0.6	90	0.1	3208
63	0.6	90	0.2	3539
64	0.6	90	0.3	3683
65	0.6	90	0.4	3680
66	0.6	90	0.5	3676
67	0.6	110	0	2906
68	0.6	110	0.1	3263
69	0.6	110	0.2	3602
70	0.6	110	0.3	3685
71	0.6	110	0.4	3688
72	0.6	110	0.5	3702
73	0.6	120	0	2947
74	0.6	120	0.1	3325
75	0.6	120	0.2	3646
76	0.6	120	0.3	3660
77	0.6	120	0.4	3679
78	0.6	120	0.5	3670
79	0.8	10	0	2267
80	0.8	10	0.1	2404
81	0.8	10	0.2	2461
82	0.8	10	0.3	2626
83	0.8	10	0.4	2587
84	0.8	10	0.5	2545
85	0.8	20	0	2277
86	0.8	20	0.1	2430
87	0.8	20	0.2	2512
88	0.8	20	0.3	2723
89	0.8	20	0.4	2806
90	0.8	20	0.5	2894
91	0.8	30	0	2285
92	0.8	30	0.1	2468
93	0.8	30	0.2	2715
94	0.8	30	0.3	3004
95	0.8	30	0.4	3227
96	0.8	30	0.5	3382
97	0.8	50	0	2308
98	0.8	50	0.1	2515
99	0.8	50	0.2	2801
100	0.8	50	0.3	3123
101	0.8	50	0.4	3344
102	0.8	50	0.5	3559
103	0.8	70	0	2339
104	0.8	70	0.1	2550
105	0.8	70	0.2	2858
106	0.8	70	0.3	3278
107	0.8	70	0.4	3507
108	0.8	70	0.5	3588
109	0.8	90	0	2360
110	0.8	90	0.1	2596
111	0.8	90	0.2	2845
112	0.8	90	0.3	3333
113	0.8	90	0.4	3574
114	0.8	90	0.5	3614
115	0.8	110	0	2389
116	0.8	110	0.1	2633
117	0.8	110	0.2	2982
118	0.8	110	0.3	3459
119	0.8	110	0.4	3613
120	0.8	110	0.5	3572
121	0.8	120	0	2412
122	0.8	120	0.1	2655
123	0.8	120	0.2	2954
124	0.8	120	0.3	3469
125	0.8	120	0.4	3590
126	0.8	120	0.5	3614
127	1	10	0	1999
128	1	10	0.1	2108
129	1	10	0.2	2141
130	1	10	0.3	2214
131	1	10	0.4	2230
132	1	10	0.5	2139
133	1	20	0	2005
134	1	20	0.1	2070
135	1	20	0.2	2108
136	1	20	0.3	2348
137	1	20	0.4	2417
138	1	20	0.5	2458
139	1	30	0	1987
140	1	30	0.1	2169
141	1	30	0.2	2283
142	1	30	0.3	2499
143	1	30	0.4	2670
144	1	30	0.5	2695
145	1	50	0	2003
146	1	50	0.1	2164
147	1	50	0.2	2376
148	1	50	0.3	2624
149	1	50	0.4	2855
150	1	50	0.5	2934
151	1	70	0	2051
152	1	70	0.1	2201
153	1	70	0.2	2479
154	1	70	0.3	2794
155	1	70	0.4	3130
156	1	70	0.5	3234
157	1	90	0	2007
158	1	90	0.1	2236
159	1	90	0.2	2495
160	1	90	0.3	2813
161	1	90	0.4	3416
162	1	90	0.5	3339
163	1	110	0	2100
164	1	110	0.1	2244
165	1	110	0.2	2504
166	1	110	0.3	2856
167	1	110	0.4	3312
168	1	110	0.5	3449
169	1	120	0	2122
170	1	120	0.1	2261
171	1	120	0.2	2531
172	1	120	0.3	2970
173	1	120	0.4	3503
174	1	120	0.5	3500
